# Supplementary material for: The "double-edged sword" effect of non-steroidal anti-inflammatory drugs (NSAIDs) in the treatment of endometriosis (EMS)
Source: Reprod Biol Endocrinol. 2025 Dec 6;24:9. doi: 10.1186/s12958-025-01508-7 (PMC12829210; doi:10.1186/s12958-025-01508-7)
Supplement: Supplementary file 2 — Supplementary Material 2. [file 12958_2025_1508_MOESM2_ESM.zip]

Archive with 1 entries (1 files):
- Supplementary Data 2 GWAS summary statistics for endometriosis (ID GCST90454213).txt
