# Supplementary material for: The "double-edged sword" effect of non-steroidal anti-inflammatory drugs (NSAIDs) in the treatment of endometriosis (EMS)
Source: Reprod Biol Endocrinol. 2025 Dec 6;24:9. doi: 10.1186/s12958-025-01508-7 (PMC12829210; doi:10.1186/s12958-025-01508-7)
Supplement: Supplementary file 4 — Supplementary Material 4. [file 12958_2025_1508_MOESM4_ESM.xlsx]

## Sheet: Sheet1
Supplementary Table1: Target Summary of shared targets between NSAIDs and endometriosis and their eQTL instrumental variables
No.	Gene	rsid	A1	A2	chr	pos	eaf	beta	se	p	n
1	ABCG2	rs56357049	G	A	4	88174282	0.383513	-0.137587	0.0289561	2.65881e-06	341
		rs62308057	C	G	4	88229026	0.150538	0.260709	0.039646	1.2463e-10	156
		rs11932727	C	T	4	88244585	0.351254	-0.149042	0.030374	1.26322e-06	321
2	ACADM	rs116501213	A	G	1	75463670	0.0286738	-0.384431	0.0666737	1.44271e-08	30
		rs211718	T	C	1	75640990	0.289427	-0.239729	0.0248652	2.98613e-20	279
		rs114005461	G	A	1	75724387	0.0286738	-0.416351	0.0635322	1.43221e-10	29
		rs77773255	G	A	1	75751508	0.28853	0.244138	0.0247473	4.70621e-21	278
		rs5745392	C	T	1	75841124	0.0976702	-0.264966	0.0373137	4.40007e-12	100
		rs11161792	C	T	1	75871061	0.241039	0.235091	0.0263821	1.00834e-17	240
		rs78886054	A	C	1	75905493	0.0958781	-0.181322	0.0394769	5.5648e-06	101
		rs1251556	C	T	1	75980704	0.134409	0.21438	0.032843	1.68015e-10	136
		rs12140121	A	G	1	75989316	0.218638	0.209744	0.0275799	1.47626e-13	219
3	ADK	rs80272328	A	G	1	73989426	0.242832	0.384931	0.0423476	2.49496e-18	232
		rs452242	G	C	1	74759941	0.397849	-0.213707	0.0403504	1.79118e-07	357
4	ADORA1	rs12092391	C	G	1	203082762	0.294803	0.43258	0.0570171	1.67274e-13	286
		rs3766568	G	A	1	203131901	0.324373	0.533635	0.0537313	2.70974e-21	307
5	ADORA2B	rs6671165	C	T	1	16189615	0.439068	-0.238549	0.0350725	3.03614e-11	379
		rs61771410	A	G	1	16210871	0.473118	-0.231926	0.0347472	6.7503e-11	399
6	AKR1A1	rs2356553	G	C	1	45543641	0.463262	-0.0711647	0.0152596	4.01676e-06	397
7	AKR1B1	rs17660462	T	G	7	134448868	0.229391	0.174066	0.0232501	3.3272e-13	233
		rs59136474	C	T	7	134567939	0.403226	0.103657	0.02004	3.37825e-07	359
8	AKR1C1	rs9426486	A	T	1	4929191	0.460573	0.405607	0.0449787	4.38924e-18	394
9	ANPEP	rs200683386	A	G	1	89817508	0.204301	-0.333252	0.0367012	2.69113e-18	202
10	ANXA5	rs74415130	C	T	4	121645051	0.137097	0.182367	0.0368472	1.02742e-06	146
		rs2054539	G	A	4	121649552	0.119176	-0.219581	0.0373112	7.40004e-09	123
		rs59255781	C	T	4	121660079	0.280466	-0.306912	0.0252242	6.23272e-30	274
		rs62320620	T	C	4	121661402	0.188172	0.436772	0.0251621	6.47208e-53	187
		rs115600322	C	G	4	121666720	0.0125448	-0.659188	0.111714	6.77664e-09	14
		rs1031923	T	C	4	121726749	0.100358	0.18655	0.0411352	7.25597e-06	104
		rs1358229	C	T	4	121975579	0.448029	-0.124599	0.0242729	4.1199e-07	379
11	ARSA	rs2012760	C	G	2	50635465	0.359319	-0.220032	0.0296661	5.3483e-13	325
		rs74798611	G	A	2	50660705	0.299283	0.16257	0.0339988	2.30587e-06	289
		rs9309184	T	C	2	50664663	0.289427	0.163363	0.0342279	2.40465e-06	280
12	BIRC7	rs62177819	C	T	2	63253450	0.141577	0.375046	0.070753	1.74997e-07	146
13	BMP1	rs36074562	A	G	8	22171185	0.298387	0.305187	0.0276156	1.71697e-25	291
		rs79378486	G	C	8	22180631	0.321685	-0.160574	0.0280307	1.77433e-08	304
14	BST1	rs4698119	A	G	4	15737172	0.326165	-0.0906748	0.016243	3.94203e-08	300
15	CA6	rs111803733	C	T	1	8459683	0.047491	0.514795	0.0953227	1.03965e-07	51
		rs138601087	G	A	1	8610107	0.0232975	0.828779	0.135131	1.7814e-09	26
		rs2765513	C	T	1	8927538	0.19086	-0.260879	0.0535854	1.52129e-06	195
		rs12091891	A	G	1	8940161	0.0663082	0.908526	0.0752766	1.56497e-29	73
16	CA13	rs871293	C	T	8	85029033	0.34319	-0.247795	0.0471372	2.19495e-07	322
		rs7818090	G	C	8	85179728	0.317204	0.275429	0.0466702	6.74207e-09	296
		rs7004871	G	A	8	85288635	0.352151	0.295705	0.0440172	5.14777e-11	318
		rs359535	C	T	8	85503730	0.312724	-0.2256	0.0478933	3.22693e-06	298
17	CASP3	rs10027213	C	G	4	184658717	0.12724	-0.225049	0.0281797	1.00733e-14	133
		rs879779	G	A	4	184783045	0.158602	-0.1263	0.0267554	3.07784e-06	165
18	CASP7	rs10776773	G	A	1	113678116	0.120968	0.332635	0.0439233	1.83942e-13	128
19	CASP9	rs12691551	C	G	1	15581413	0.404122	0.144241	0.0274407	2.19974e-07	362
20	CBR1	rs77503460	C	T	2	36082356	0.0241935	-0.991904	0.0702701	3.48861e-38	27
21	CBS	rs13391075	C	G	2	42858207	0.353943	-0.326575	0.0458837	3.95085e-12	327
		rs114513206	C	T	2	43024169	0.344086	0.542001	0.0400435	1.14555e-35	309
22	CCR2	rs6782423	A	G	3	46297882	0.483871	-0.0985846	0.0169647	1.12097e-08	411
		rs66484806	C	T	3	46417999	0.423835	0.0819937	0.017697	4.62549e-06	379
23	CD1A	rs35669445	G	A	1	158290439	0.102151	-0.325069	0.0605843	1.24909e-07	109
24	CDA	rs562496	G	A	1	20529753	0.466786	0.0813909	0.0146713	4.75507e-08	386
		rs78865488	T	C	1	20557490	0.0582437	0.148582	0.0332419	9.74791e-06	63
		rs1253910	T	C	1	20576776	0.21595	0.121511	0.0179054	3.34533e-11	212
		rs6704070	C	T	1	20584277	0.498208	-0.121796	0.0147211	1.24876e-15	418
		rs72649199	C	A	1	20600520	0.136201	0.304819	0.0179175	2.65999e-51	141
		rs573337	C	G	1	20609740	0.0672043	0.176655	0.0310152	2.12523e-08	74
		rs55665119	C	T	1	20622814	0.485663	0.110498	0.0149924	7.33403e-13	411
		rs710317	A	C	1	20676424	0.319892	0.0781955	0.0162989	2.13721e-06	298
25	CDC42	rs2445131	T	C	1	21913281	0.375448	-0.08943	0.0130097	1.91317e-11	343
		rs2501299	C	T	1	22019154	0.363799	-0.129057	0.0118387	6.49792e-25	329
26	CDK7	rs72647233	C	T	5	69159756	0.483784	0.112026	0.0234687	2.39765e-06	415
		rs60299793	G	A	5	69302508	0.456093	-0.112011	0.0225683	9.59626e-07	389
27	CES1	rs3122550	C	T	1	55781379	0.265233	0.213223	0.0408237	2.61134e-07	231
		rs115529368	G	C	1	55815590	0.195691	0.433928	0.0494583	2.91035e-17	197
28	CHIT1	rs12092391	C	G	1	203082762	0.294803	0.195791	0.0374726	2.58638e-07	286
		rs1494486	C	T	1	203125076	0.326165	0.24107	0.0360169	6.00964e-11	309
		rs2486065	A	G	1	203198743	0.202509	-0.197921	0.0413942	2.30877e-06	205
		rs2486950	G	C	1	203205542	0.19086	-0.398449	0.0404447	5.26628e-21	197
		rs115551220	C	T	1	203229717	0.0528674	0.385809	0.0739412	2.68231e-07	58
29	CISD1	rs143771591	G	A	1	58249628	0.225806	-0.73506	0.0343136	2.95655e-72	220
30	CNR1	rs6917566	A	T	6	88297302	0.0833333	-0.621807	0.0896334	1.27606e-11	91
		rs6931165	A	G	6	88300046	0.491935	-0.33138	0.0500509	9.43658e-11	417
		rs10944376	G	T	6	88413206	0.105735	-0.372945	0.0819739	6.79231e-06	112
		rs9444613	A	G	6	88440183	0.408602	-0.844092	0.0328588	1.08481e-92	355
		rs12529917	G	A	6	88453732	0.0376344	0.793572	0.131579	3.21848e-09	42
		rs12205768	A	T	6	88461564	0.160394	-0.385924	0.0673576	1.76461e-08	162
		rs73484351	G	T	6	88463827	0.0896057	-0.577544	0.0855443	4.17016e-11	95
		rs7761067	T	C	6	88467991	0.275986	-0.266283	0.0557585	2.37235e-06	266
		rs142978388	G	A	6	88471939	0.031362	0.661779	0.139838	2.90972e-06	34
		rs2757718	C	G	6	88544537	0.412186	-0.362613	0.0482509	2.7386e-13	360
31	CTSB	rs1293303	G	C	8	11862718	0.448925	-0.229859	0.0228887	1.07021e-21	393
		rs62495704	G	A	8	11887662	0.0636201	-0.215865	0.0463169	4.07338e-06	66
		rs118142279	T	A	8	11936712	0.112903	-0.179665	0.0365752	1.23094e-06	118
		rs34502593	C	A	8	12373563	0.0922939	0.174162	0.0361561	1.94857e-06	85
32	CTSL	rs3118872	T	C	9	87734946	0.493728	-0.122781	0.0264546	4.45781e-06	421
33	CXCL8	rs4694633	T	C	4	73703690	0.077957	0.206169	0.0381616	1.02895e-07	83
34	CXCR1	rs6728227	A	G	2	218130399	0.492832	-0.0655444	0.0129972	6.47328e-07	422
		rs114050631	C	T	2	218156235	0.0116487	-0.267388	0.0572528	3.89345e-06	13
35	CYP2D6	rs72801257	G	A	2	41735443	0.34767	-0.217463	0.0476516	6.37042e-06	315
		rs17466554	G	C	2	41828709	0.108423	0.374514	0.0767175	1.42703e-06	116
		rs10180209	A	G	2	41954086	0.0340502	-0.744501	0.126935	8.27959e-09	38
		rs191575786	A	G	2	42047904	0.387993	-0.706409	0.036762	1.08679e-61	349
36	CYP26B1	rs116548616	G	A	2	72060474	0.0143369	1.02903	0.226486	6.98328e-06	16
		rs75209495	A	C	2	72191108	0.0143369	1.03029	0.226627	6.89674e-06	16
		rs62147573	G	A	2	72209800	0.155018	0.933582	0.0640236	3.08761e-40	163
		rs76307828	G	T	2	72248672	0.0188172	1.09749	0.196074	3.63586e-08	21
		rs636734	C	T	2	72383403	0.111111	0.828345	0.0784389	1.28529e-23	117
		rs1711838	T	A	2	72490968	0.110215	0.838228	0.0791526	9.93697e-24	117
		rs1446893	C	G	2	72592896	0.112007	-0.796777	0.078478	4.21938e-22	118
		rs10496186	C	A	2	72706705	0.116487	-0.754662	0.0783454	3.20548e-20	123
		rs1508064	C	T	2	72752043	0.0448029	0.68984	0.12464	5.09767e-08	47
		rs4241253	A	G	2	72878518	0.0958781	-0.732454	0.0868475	3.80964e-16	102
37	DAPK1	rs12352891	C	A	9	87459356	0.0456989	0.46484	0.0901819	3.70121e-07	49
		rs13292784	A	G	9	87517897	0.364695	-0.234624	0.0390929	3.81143e-09	332
		rs62563493	G	A	9	87552325	0.316308	0.245377	0.042145	1.05385e-08	306
		rs4878103	C	G	9	87571796	0.163978	-0.390526	0.0486334	7.35436e-15	167
38	DCK	rs10029130	C	T	4	71880031	0.379032	-0.0913248	0.0183258	8.69061e-07	337
39	DDX6	rs2810937	T	G	1	118859151	0.384409	0.0894967	0.0181567	1.1337e-06	339
40	DHFR	rs59982056	G	A	5	80168564	0.0528674	-0.525899	0.0854349	1.5626e-09	59
		rs79899051	G	A	5	80257473	0.0268817	-0.672884	0.113162	5.23491e-09	30
		rs6866850	C	T	5	80310786	0.413082	-0.267643	0.0372022	2.37985e-12	367
		rs56838084	G	A	5	80385653	0.121864	-0.437347	0.0501681	4.46813e-17	120
		rs192594744	G	A	5	80411026	0.0322581	-0.584069	0.100865	1.25749e-08	34
		rs249002	T	C	5	80486318	0.284946	0.307588	0.042283	1.3955e-12	282
		rs144678041	T	C	5	80504668	0.0331541	-0.442749	0.0953715	4.43344e-06	34
		rs249221	T	G	5	80565624	0.144265	0.311397	0.0489668	4.66337e-10	143
		rs2405867	G	A	5	80592631	0.184588	0.263698	0.0499902	1.99963e-07	190
		rs1677666	C	G	5	80626006	0.258961	-0.678776	0.0278292	1.6619e-86	247
		rs1105525	C	T	5	80654689	0.19086	0.244128	0.048003	5.23204e-07	193
		rs11738950	A	C	5	80660362	0.196237	-0.353597	0.045613	5.2983e-14	201
		rs77908157	A	C	5	80686991	0.0250896	-0.626746	0.114093	6.36147e-08	27
		rs78621558	G	A	5	80716916	0.0394265	-0.617125	0.0893173	1.52657e-11	42
		rs26267	T	G	5	80744855	0.256272	0.678185	0.0287202	8.76189e-83	246
		rs79874572	C	G	5	80804798	0.0286738	-0.517832	0.113347	6.22738e-06	32
		rs139905076	G	C	5	80811538	0.0250896	-0.626746	0.114093	6.36147e-08	27
		rs245342	C	T	5	80863595	0.371864	0.450145	0.032891	2.57122e-36	333
		rs16878218	A	G	5	80916616	0.140681	-0.385176	0.0496737	5.22424e-14	143
		rs11949801	C	T	5	80916824	0.496416	0.270306	0.0354047	1.20117e-13	415
		rs138295525	T	A	5	80919676	0.0250896	-0.690253	0.11757	8.01474e-09	28
		rs148838373	C	T	5	80922867	0.0125448	-0.763107	0.165174	4.91645e-06	14
		rs434130	T	G	5	80983603	0.275986	0.250547	0.0418204	4.05256e-09	270
		rs138206701	A	G	5	81110747	0.0241935	-0.605127	0.120757	7.58091e-07	27
41	EPHB4	rs4596570	C	T	7	100413147	0.119176	0.244137	0.05377	7.08181e-06	129
		rs62482250	C	T	7	100668434	0.226703	0.335665	0.0369046	2.38587e-18	222
		rs221792	A	G	7	100681034	0.149642	0.246073	0.046523	1.85734e-07	157
		rs76325149	C	T	7	100791968	0.077957	-0.368637	0.0617495	4.57325e-09	86
		rs314361	A	G	7	100815383	0.46147	-0.431125	0.0288667	8.26993e-42	402
		rs4727465	T	A	7	100841525	0.228495	-0.259139	0.0390017	8.15651e-11	229
		rs11771518	A	C	7	100921850	0.458781	0.198001	0.0329369	3.60252e-09	397
		rs6465780	C	T	7	101059730	0.486559	0.1835	0.0332885	5.74268e-08	408
		rs77167460	C	T	7	101088357	0.0349462	-0.42836	0.092761	4.96475e-06	39
42	EPHX2	rs3779632	T	C	8	27406593	0.155914	0.156975	0.0338489	4.53382e-06	158
		rs1126452	A	C	8	27544447	0.274194	0.218702	0.0253054	7.91624e-17	254
		rs55986679	A	T	8	27548836	0.198029	0.15282	0.0308613	1.01459e-06	199
		rs17466684	G	A	8	27595330	0.194444	-0.149305	0.0323039	4.87425e-06	199
43	ERI1	rs62495494	A	G	8	9006847	0.233871	0.316246	0.0306021	9.02447e-23	237
		rs77714134	G	C	8	9124468	0.200717	0.193937	0.0334368	1.19253e-08	204
		rs10095135	A	T	8	9943733	0.251792	-0.151188	0.0307573	1.21128e-06	248
44	FABP2	rs10013668	A	G	4	118975143	0.46595	-0.204774	0.0450827	7.02415e-06	397
		rs11098473	G	C	4	119040155	0.289427	-0.228143	0.0474085	1.99247e-06	266
		rs11736059	A	G	4	119096631	0.392473	-0.237007	0.0470831	6.77549e-07	360
		rs1459055	G	A	4	119135660	0.430108	-0.239924	0.0446821	1.22314e-07	375
		rs79297533	A	G	4	119141263	0.134409	0.727631	0.0605635	2.6123e-29	144
		rs34478210	A	G	4	119214746	0.120968	-0.349439	0.0686956	5.20332e-07	128
		rs62328372	A	G	4	119245654	0.263441	0.697626	0.0427557	4.42183e-48	258
		rs11727970	G	A	4	119356993	0.154122	-0.318955	0.0634575	7.0327e-07	162
		rs10020420	C	T	4	119366276	0.240143	-0.787947	0.0412412	3.62709e-61	241
		rs60899768	G	A	4	119399616	0.197133	-0.305811	0.0564626	9.57541e-08	203
		rs371590996	G	A	4	119423738	0.0268817	0.737852	0.138142	1.4181e-07	30
		rs62319576	A	G	4	119475773	0.0394265	0.623141	0.113309	6.15428e-08	43
		rs80223330	G	A	4	119501939	0.144265	-0.351842	0.0645618	8.02036e-08	154
		rs2622496	A	T	4	119549100	0.323477	0.494101	0.0421643	4.06103e-28	303
		rs79647663	G	A	4	119586007	0.0394265	0.615497	0.111258	5.16701e-08	42
		rs56905341	T	C	4	119655663	0.185484	-0.312313	0.0589936	1.81241e-07	195
		rs2249165	T	G	4	119697279	0.239247	0.292037	0.0514426	2.35608e-08	235
		rs116473060	A	C	4	119712738	0.0430108	0.523371	0.106397	1.19082e-06	45
		rs77433397	G	A	4	119824124	0.244624	0.379658	0.0503057	2.20098e-13	239
		rs79812123	C	T	4	119931829	0.0528674	0.56462	0.100616	3.36463e-08	58
45	FDFT1	rs2572433	A	G	8	11243532	0.394265	-0.138705	0.0301346	5.321e-06	354
		rs2736337	T	C	8	11484371	0.24552	0.172426	0.0348372	1.02641e-06	242
		rs55986436	G	C	8	11664302	0.0591398	-0.298126	0.0616954	1.81104e-06	63
		rs10903342	C	A	8	11672984	0.457885	0.159182	0.0297746	1.38175e-07	393
		rs7001819	T	C	8	11792966	0.362007	-0.20665	0.0294956	8.17394e-12	329
		rs7461273	C	G	8	11920468	0.459677	0.149315	0.029067	4.04416e-07	385
46	FGFR1	rs151043937	C	G	8	38231982	0.0286738	0.548409	0.115365	2.63246e-06	32
		rs7815496	C	T	8	38464089	0.405914	0.49045	0.0325554	2.16192e-42	356
		rs138012741	A	G	8	38466175	0.0412186	0.793553	0.0920619	9.40719e-17	45
		rs17182134	C	A	8	38466763	0.0734767	-0.650197	0.0715979	2.66845e-18	80
		rs2568232	T	G	8	38508323	0.22491	-0.213988	0.0445399	2.06883e-06	222
47	GLO1	rs9394508	G	T	6	38518861	0.485663	0.152126	0.0230056	9.93615e-11	411
		rs1937779	T	C	6	38710119	0.429211	-0.176829	0.0224135	2.01005e-14	373
48	GSK3B	rs59669360	G	T	3	120131468	0.301971	-0.112642	0.0193555	1.06921e-08	292
		rs55871529	A	T	3	120178112	0.418459	-0.080047	0.0178933	9.58014e-06	373
		rs9851825	G	A	3	120301708	0.333333	0.0891633	0.019587	6.71163e-06	320
49	GSTM1	rs115181845	C	T	1	109510351	0.0654122	0.599727	0.123252	1.54062e-06	72
		rs61798348	A	T	1	109567271	0.0206093	0.958405	0.208611	5.53635e-06	23
		rs3895838	A	G	1	109635226	0.0851254	0.549823	0.103426	1.61654e-07	89
		rs115450622	T	C	1	109653279	0.0295699	0.938906	0.178966	2.31794e-07	33
		rs3819350	C	A	1	109669671	0.340502	-0.547355	0.0583948	2.61888e-19	315
		rs599363	G	T	1	109675864	0.0905018	-0.832591	0.0919775	3.35371e-18	93
		rs72705225	G	A	1	109704237	0.062724	0.797554	0.117058	2.81834e-11	68
		rs77405905	A	G	1	109708936	0.0761649	0.913252	0.101989	7.19745e-18	80
		rs3754446	A	C	1	109710619	0.334229	-0.487137	0.0618216	2.15326e-14	317
		rs12756544	T	C	1	109711871	0.0412186	0.76405	0.14804	3.57901e-07	44
		rs2479390	A	G	1	109713453	0.192652	-0.448329	0.0749725	4.31819e-09	190
50	GSTM2	rs115181845	C	T	1	109510351	0.0654122	0.535194	0.0918152	1.01438e-08	72
		rs61798348	A	T	1	109567271	0.0206093	0.75124	0.156669	2.16279e-06	23
		rs11587687	G	A	1	109605179	0.446043	-0.230887	0.0438644	2.11974e-07	387
		rs3895838	A	G	1	109635226	0.0851254	0.382128	0.078148	1.37236e-06	89
		rs115450622	T	C	1	109653279	0.0295699	0.656162	0.135174	1.62972e-06	33
		rs574344	A	T	1	109670892	0.0878136	-0.684534	0.0688075	2.35148e-21	90
		rs428434	C	G	1	109674419	0.476703	-0.410681	0.0422202	1.47492e-20	410
		rs72705225	G	A	1	109704237	0.062724	0.539868	0.0888693	2.50012e-09	68
		rs77405905	A	G	1	109708936	0.0761649	0.593008	0.0783291	1.86963e-13	80
		rs2479390	A	G	1	109713453	0.192652	-0.33505	0.0564371	5.52508e-09	190
		rs1854962	G	A	1	109726664	0.258065	-0.305143	0.0511922	4.81821e-09	255
51	HEXB	rs76849622	C	T	5	74538034	0.0994624	0.225628	0.033727	6.13854e-11	104
		rs9942348	G	A	5	74649172	0.133513	0.264893	0.0292566	3.30052e-18	138
		rs820876	C	T	5	74691223	0.443548	0.136936	0.0205161	6.754e-11	384
		rs62366600	T	C	5	75472997	0.0215054	-0.378966	0.0724365	2.49799e-07	24
52	HINT1	rs13359321	A	G	5	130917543	0.0340502	-0.169245	0.0378356	9.59708e-06	37
		rs10038333	A	G	5	131113610	0.0385305	-0.181956	0.0358178	5.38169e-07	42
		rs10053705	T	G	5	131214824	0.0385305	-0.181956	0.0358178	5.38169e-07	42
		rs10477731	C	A	5	131330842	0.0394265	-0.177035	0.0356545	9.4988e-07	43
		rs10079835	G	T	5	131450745	0.0376344	-0.179595	0.0363101	1.04334e-06	41
		rs148419177	G	A	5	131551762	0.0385996	-0.172928	0.0360394	2.12994e-06	42
		rs7730296	G	C	5	131670703	0.0451745	-0.171539	0.0357437	2.12131e-06	43
		rs6895631	G	A	5	131771999	0.0394265	-0.168147	0.0355166	2.88449e-06	43
		rs115606734	C	T	5	131958320	0.0358423	-0.178604	0.0369378	1.78494e-06	39
53	HNMT	rs11687448	G	T	2	138031459	0.459677	0.096648	0.019651	1.19555e-06	401
54	HRH4	rs115026711	G	A	1	24439249	0.336021	-0.444378	0.0563004	1.95966e-14	322
55	IL10	rs1800872	T	G	1	206773062	0.228495	0.308646	0.0475738	2.14219e-10	235
56	IMPA1	rs10046697	A	G	8	81552671	0.151434	-0.132557	0.0261137	5.48732e-07	160
		rs2142316	A	G	8	81652967	0.267921	-0.137264	0.019482	6.32019e-12	255
		rs4739824	C	T	8	81762164	0.129032	0.13969	0.0267112	2.52443e-07	133
		rs28888501	G	A	8	81931217	0.123656	-0.120636	0.0270088	9.88727e-06	127
57	ITGAV	rs3768778	A	G	2	186603023	0.241935	-0.118269	0.0242819	1.50518e-06	235
58	ITK	rs13355489	T	C	5	157237812	0.159498	0.0710423	0.0150617	3.1328e-06	165
59	KAT2B	rs2948097	A	G	3	20063934	0.259857	-0.154982	0.024033	2.71749e-10	255
		rs4858155	G	C	3	20101528	0.446237	-0.114858	0.0207093	4.79086e-08	387
		rs4241502	G	A	3	20309730	0.366487	-0.12854	0.0213478	3.40739e-09	334
60	MCL1	rs4970966	G	T	1	150611627	0.213262	-0.156218	0.0188583	1.15859e-15	201
		rs151160088	C	T	1	150704780	0.0224014	-0.299951	0.0567702	1.91266e-07	24
		rs11204724	G	A	1	150767882	0.258065	-0.141278	0.0174373	4.36946e-15	233
		rs10305646	T	C	1	150877889	0.132616	-0.137188	0.0240765	2.09866e-08	134
		rs11204751	G	A	1	150978324	0.24552	-0.142972	0.017633	4.17985e-15	223
		rs78426848	G	T	1	151011559	0.0232975	-0.278769	0.0563427	1.03519e-06	25
61	MIF	rs113450460	C	G	2	23900163	0.0636201	-0.558064	0.117858	2.87467e-06	68
		rs115861480	A	G	2	23906594	0.223118	0.679727	0.062957	1.63327e-24	219
62	MKNK1	rs1886115	G	A	1	46515554	0.206989	-0.109636	0.0166647	1.22364e-10	206
		rs2476163	A	G	1	46542172	0.46595	0.0626	0.0136758	5.98028e-06	393
		rs137989476	T	C	1	46581326	0.0304659	0.183777	0.0407343	8.07008e-06	33
		rs3766236	A	G	1	46581769	0.283154	0.192683	0.0131857	2.24628e-40	275
		rs78266057	T	C	1	46693412	0.113799	0.159589	0.020845	1.03673e-13	119
		rs11211353	C	T	1	46734614	0.47491	-0.067044	0.0141217	2.70929e-06	410
63	MTAP	rs10125220	G	C	9	21723302	0.432796	-0.125244	0.0254129	1.13776e-06	366
		rs10121449	A	G	9	21826517	0.421147	-0.122174	0.0252297	1.72424e-06	358
64	MTOR	rs3819991	G	A	1	11044655	0.205197	-0.147887	0.0276623	1.38226e-07	203
		rs41274510	G	A	1	11121928	0.0403226	0.312438	0.0594095	2.17065e-07	45
		rs1057079	C	T	1	11145001	0.244624	-0.184432	0.0260083	4.69135e-12	241
		rs2295079	C	G	1	11262508	0.293907	-0.21657	0.0231935	3.49101e-19	276
65	NDST1	rs74848284	G	A	5	150437813	0.0546595	-0.425594	0.0566063	2.67687e-13	60
		rs79832093	A	G	5	150444938	0.0286738	-0.438683	0.0768138	1.95415e-08	32
		rs148774606	T	C	5	150461452	0.0143369	-0.838988	0.0994064	3.63768e-16	15
		rs73272643	A	G	5	150480627	0.0761649	-0.783272	0.03383	1.41674e-80	79
		rs2748216	T	C	5	150515930	0.203405	0.190405	0.0316387	3.46913e-09	204
		rs12516924	A	G	5	150522272	0.351254	-0.127452	0.0274644	4.46926e-06	321
		rs115043544	G	A	5	150740600	0.0116487	-1.00124	0.107894	5.53587e-19	12
		rs116712251	T	G	5	150956034	0.0107527	-0.822294	0.123736	8.09514e-11	12
66	NOS3	rs1800781	G	A	7	150995356	0.148746	-0.271956	0.0514503	1.89103e-07	150
67	NQO2	rs62391511	G	A	6	2890602	0.0976702	-0.174166	0.0378812	5.44871e-06	106
		rs13197776	C	A	6	2986511	0.399642	0.152215	0.0219202	1.2211e-11	356
		rs62391549	T	C	6	2991774	0.09319	-0.278097	0.0378833	8.94217e-13	101
		rs4149358	A	G	6	3003736	0.328853	-0.362937	0.0177009	7.54068e-68	308
		rs62392501	T	G	6	3024349	0.192652	-0.287693	0.0258087	7.28933e-26	195
		rs9501912	G	A	6	3048278	0.0797491	-0.263299	0.0387945	3.3298e-11	84
68	NT5M	rs180904615	C	T	1	17275250	0.141577	0.699908	0.0372636	1.24705e-59	145
69	PADI4	rs74705609	C	T	1	17272972	0.0519713	-0.288557	0.0504044	1.8106e-08	58
		rs10159446	C	T	1	17301618	0.416499	-0.164837	0.0234903	7.60611e-12	392
		rs35903413	G	A	1	17342068	0.130824	-0.153884	0.0327469	3.40219e-06	134
70	PARP1	rs748883	A	G	1	226394624	0.290323	0.082141	0.0164851	8.71934e-07	280
71	PLA2G4A	rs12097804	A	G	1	186897799	0.486559	0.110595	0.0230545	2.14194e-06	411
		rs10798078	A	G	1	186998570	0.49552	0.112835	0.0231509	1.48215e-06	415
72	PMS2	rs187898320	G	A	7	5985647	0.136201	0.353431	0.0638265	5.02441e-08	151
		rs17343667	G	A	7	6025563	0.44086	0.222755	0.0404758	6.02648e-08	382
		rs144214505	C	T	7	6062868	0.0376344	0.615348	0.104735	7.8217e-09	40
		rs10240988	T	C	7	6183649	0.20377	-0.232752	0.0516469	8.25464e-06	203
		rs143156530	G	A	7	6250121	0.0170251	0.87936	0.158982	5.19409e-08	19
		rs35222054	G	A	7	6376419	0.0304659	0.60238	0.123719	1.51801e-06	34
		rs139186307	C	T	7	6530200	0.031362	0.646296	0.123595	2.53068e-07	35
		rs35513519	G	A	7	6564670	0.0394265	0.580403	0.0993931	9.56761e-09	42
		rs13312180	G	T	7	6589813	0.480287	-0.18882	0.0421479	9.31043e-06	412
		rs7792858	C	G	7	6726185	0.200717	0.589652	0.045491	3.15285e-33	203
		rs4724855	G	T	7	6822053	0.455197	0.254268	0.0405782	8.14041e-10	394
		rs4720686	C	A	7	6828723	0.419355	0.268589	0.0416885	2.81729e-10	376
		rs144690011	A	G	7	6832499	0.0170251	0.793141	0.160556	1.07526e-06	19
		rs9720029	G	C	7	6855822	0.282258	-0.220203	0.045865	2.10157e-06	270
		rs4307247	G	A	7	6864198	0.113799	0.302543	0.0633093	2.33694e-06	116
73	PTGDR	rs4606259	C	T	1	52177944	0.294803	-0.181195	0.0195916	7.10147e-19	289
74	PTGER4	rs72745623	A	G	5	39743852	0.27957	0.137252	0.020837	1.16414e-10	273
		rs519487	C	T	5	39849946	0.244624	-0.14976	0.021557	1.19693e-11	241
		rs412118	A	G	5	39969243	0.267921	0.138251	0.0207322	7.01944e-11	258
		rs17819339	T	C	5	40074127	0.238351	0.133304	0.0216143	1.45776e-09	235
		rs73750542	G	T	5	40175021	0.224014	0.102048	0.0227247	8.87217e-06	223
75	PTGES	rs34238570	G	A	9	129763638	0.047491	-0.382848	0.0825175	4.49047e-06	52
		rs76717817	C	A	9	129775020	0.0620504	0.421482	0.0729046	1.32426e-08	68
76	PTK2B	rs28834970	T	C	8	27337604	0.332437	0.119685	0.0160402	3.94952e-13	305
		rs4733052	A	G	8	27341735	0.125448	0.13949	0.0236121	6.51722e-09	129
		rs2741342	C	T	8	27472579	0.250896	-0.0995965	0.0186861	1.50387e-07	245
77	PTPN1	rs111270777	C	A	2	50515602	0.0663082	0.236803	0.0387734	2.07016e-09	70
78	RAB5A	rs2948100	C	T	3	20008310	0.167563	-0.11249	0.0215044	2.50662e-07	175
79	RAC1	rs6949677	G	C	7	6299723	0.430108	0.0785816	0.0150896	2.82436e-07	383
		rs12666686	G	C	7	6363220	0.031362	0.220054	0.0400786	6.4539e-08	34
		rs836494	G	C	7	6376303	0.462366	0.171441	0.0121593	4.09858e-38	394
		rs7781877	T	C	7	6450365	0.163082	-0.112579	0.0181238	1.12355e-09	158
		rs113328266	C	T	7	6455602	0.0976702	0.157673	0.0226721	1.14167e-11	101
		rs34905002	G	C	7	6524291	0.441756	-0.0763231	0.0139409	7.02112e-08	377
80	RIDA	rs7846130	A	G	8	98097173	0.320789	-0.19886	0.0379518	2.39636e-07	304
81	SELP	rs3917727	A	G	1	169612020	0.350358	-0.108953	0.0240746	7.57218e-06	320
82	SLC16A3	rs4970648	T	C	1	82118175	0.445341	0.0825883	0.0170714	1.76308e-06	383
83	SRD5A1	rs11741091	T	C	5	6610798	0.447133	-0.152474	0.0316299	1.91512e-06	390
		rs248800	C	A	5	6660287	0.133513	0.529834	0.0382344	4.64897e-37	135
		rs76984296	C	A	5	6732051	0.0573477	0.499767	0.0629802	1.44968e-14	61
		rs17796049	C	G	5	6839052	0.061828	0.34104	0.0640015	1.51452e-07	67
84	TAP1	rs3763348	C	T	6	32855130	0.4319	0.11976	0.0167947	3.61851e-12	375
85	TBXAS1	rs3801153	T	C	7	139888377	0.137993	-0.0941343	0.0187375	7.11826e-07	143
		rs4726457	G	A	7	139923371	0.293011	-0.0681678	0.01404	1.62128e-06	272
		rs2240395	C	G	7	140018347	0.373656	-0.0991691	0.0128841	7.79085e-14	334
86	TERT	rs4957043	A	G	5	494841	0.15233	-0.297554	0.0588978	6.18827e-07	158
87	TNK2	rs2278034	T	C	3	195870036	0.441756	0.128552	0.025855	9.19093e-07	387
		rs113282909	C	T	3	195873840	0.0591398	0.280209	0.0533471	2.24433e-07	64
88	TREM1	rs149386631	G	A	6	40995929	0.0125448	-0.507222	0.103213	1.21834e-06	14
		rs61731043	C	T	6	41120736	0.0197133	-0.440397	0.082577	1.47912e-07	22
		rs9394778	G	A	6	41247320	0.422939	0.132936	0.0235708	2.88587e-08	379
		rs4714449	T	C	6	41272198	0.112007	0.404858	0.0311594	2.32916e-33	117
		rs6932375	T	C	6	41278182	0.496416	0.165164	0.022043	3.1904e-13	410
89	UMPS	rs2279198	A	G	3	124730362	0.419355	0.150386	0.0207247	1.57544e-12	363
90	VDR	rs17425924	C	A	1	47934726	0.185484	-0.16817	0.0360851	4.0776e-06	186
No.: This column typically represents a sequential number used to identify each row uniquely within the dataset. Gene: This column lists the gene associated with the single nucleotide polymorphism (SNP). rsid: This stands for "reference SNP identifier," which is a unique code assigned by NCBI's dbSNP database to identify each SNP. A1: This denotes one of the alleles at the SNP locus. A2: This den…
