# Supplementary material for: The "double-edged sword" effect of non-steroidal anti-inflammatory drugs (NSAIDs) in the treatment of endometriosis (EMS)
Source: Reprod Biol Endocrinol. 2025 Dec 6;24:9. doi: 10.1186/s12958-025-01508-7 (PMC12829210; doi:10.1186/s12958-025-01508-7)
Supplement: Supplementary file 6 — Supplementary Material 6. [file 12958_2025_1508_MOESM6_ESM.xlsx]

## Sheet: Sheet1
Supplementary Table3: List of Shared Targets between Celecoxib and Endometriosis
No.	Gene	rsid	A1	A2	chr	pos	eaf	beta	se	p	n
1	ABCG2	rs56357049	G	A	4	88174282	0.383513	-0.137587	0.0289561	2.65881e-06	341
		rs62308057	C	G	4	88229026	0.150538	0.260709	0.039646	1.2463e-10	156
		rs11932727	C	T	4	88244585	0.351254	-0.149042	0.030374	1.26322e-06	321
2	ACADM	rs116501213	A	G	1	75463670	0.0286738	-0.384431	0.0666737	1.44271e-08	30
		rs211718	T	C	1	75640990	0.289427	-0.239729	0.0248652	2.98613e-20	279
		rs114005461	G	A	1	75724387	0.0286738	-0.416351	0.0635322	1.43221e-10	29
		rs77773255	G	A	1	75751508	0.28853	0.244138	0.0247473	4.70621e-21	278
		rs5745392	C	T	1	75841124	0.0976702	-0.264966	0.0373137	4.40007e-12	100
		rs11161792	C	T	1	75871061	0.241039	0.235091	0.0263821	1.00834e-17	240
		rs78886054	A	C	1	75905493	0.0958781	-0.181322	0.0394769	5.5648e-06	101
		rs1251556	C	T	1	75980704	0.134409	0.21438	0.032843	1.68015e-10	136
		rs12140121	A	G	1	75989316	0.218638	0.209744	0.0275799	1.47626e-13	219
3	ADK	rs80272328	A	G	1	73989426	0.242832	0.384931	0.0423476	2.49496e-18	232
		rs452242	G	C	1	74759941	0.397849	-0.213707	0.0403504	1.79118e-07	357
4	ANXA5	rs74415130	C	T	4	121645051	0.137097	0.182367	0.0368472	1.02742e-06	146
		rs2054539	G	A	4	121649552	0.119176	-0.219581	0.0373112	7.40004e-09	123
		rs59255781	C	T	4	121660079	0.280466	-0.306912	0.0252242	6.23272e-30	274
		rs62320620	T	C	4	121661402	0.188172	0.436772	0.0251621	6.47208e-53	187
		rs115600322	C	G	4	121666720	0.0125448	-0.659188	0.111714	6.77664e-09	14
		rs1031923	T	C	4	121726749	0.100358	0.18655	0.0411352	7.25597e-06	104
		rs1358229	C	T	4	121975579	0.448029	-0.124599	0.0242729	4.1199e-07	379
5	BIRC7	rs62177819	C	T	2	63253450	0.141577	0.375046	0.070753	1.74997e-07	146
6	BST1	rs4698119	A	G	4	15737172	0.326165	-0.0906748	0.016243	3.94203e-08	300
7	CA6	rs111803733	C	T	1	8459683	0.047491	0.514795	0.0953227	1.03965e-07	51
		rs138601087	G	A	1	8610107	0.0232975	0.828779	0.135131	1.7814e-09	26
		rs2765513	C	T	1	8927538	0.19086	-0.260879	0.0535854	1.52129e-06	195
		rs12091891	A	G	1	8940161	0.0663082	0.908526	0.0752766	1.56497e-29	73
8	CA13	rs871293	C	T	8	85029033	0.34319	-0.247795	0.0471372	2.19495e-07	322
		rs7818090	G	C	8	85179728	0.317204	0.275429	0.0466702	6.74207e-09	296
		rs7004871	G	A	8	85288635	0.352151	0.295705	0.0440172	5.14777e-11	318
		rs359535	C	T	8	85503730	0.312724	-0.2256	0.0478933	3.22693e-06	298
9	CASP3	rs10027213	C	G	4	184658717	0.12724	-0.225049	0.0281797	1.00733e-14	133
		rs879779	G	A	4	184783045	0.158602	-0.1263	0.0267554	3.07784e-06	165
10	CASP9	rs12691551	C	G	1	15581413	0.404122	0.144241	0.0274407	2.19974e-07	362
11	CBR1	rs77503460	C	T	2	36082356	0.0241935	-0.991904	0.0702701	3.48861e-38	27
12	CBS	rs13391075	C	G	2	42858207	0.353943	-0.326575	0.0458837	3.95085e-12	327
		rs114513206	C	T	2	43024169	0.344086	0.542001	0.0400435	1.14555e-35	309
13	CDK7	rs72647233	C	T	5	69159756	0.483784	0.112026	0.0234687	2.39765e-06	415
		rs60299793	G	A	5	69302508	0.456093	-0.112011	0.0225683	9.59626e-07	389
14	CHIT1	rs12092391	C	G	1	203082762	0.294803	0.195791	0.0374726	2.58638e-07	286
		rs1494486	C	T	1	203125076	0.326165	0.24107	0.0360169	6.00964e-11	309
		rs2486065	A	G	1	203198743	0.202509	-0.197921	0.0413942	2.30877e-06	205
		rs2486950	G	C	1	203205542	0.19086	-0.398449	0.0404447	5.26628e-21	197
		rs115551220	C	T	1	203229717	0.0528674	0.385809	0.0739412	2.68231e-07	58
15	CYP2D6	rs72801257	G	A	2	41735443	0.34767	-0.217463	0.0476516	6.37042e-06	315
		rs17466554	G	C	2	41828709	0.108423	0.374514	0.0767175	1.42703e-06	116
		rs10180209	A	G	2	41954086	0.0340502	-0.744501	0.126935	8.27959e-09	38
		rs191575786	A	G	2	42047904	0.387993	-0.706409	0.036762	1.08679e-61	349
16	DAPK1	rs12352891	C	A	9	87459356	0.0456989	0.46484	0.0901819	3.70121e-07	49
		rs13292784	A	G	9	87517897	0.364695	-0.234624	0.0390929	3.81143e-09	332
		rs62563493	G	A	9	87552325	0.316308	0.245377	0.042145	1.05385e-08	306
		rs4878103	C	G	9	87571796	0.163978	-0.390526	0.0486334	7.35436e-15	167
17	DCK	rs10029130	C	T	4	71880031	0.379032	-0.0913248	0.0183258	8.69061e-07	337
18	DHFR	rs59982056	G	A	5	80168564	0.0528674	-0.525899	0.0854349	1.5626e-09	59
		rs79899051	G	A	5	80257473	0.0268817	-0.672884	0.113162	5.23491e-09	30
		rs6866850	C	T	5	80310786	0.413082	-0.267643	0.0372022	2.37985e-12	367
		rs56838084	G	A	5	80385653	0.121864	-0.437347	0.0501681	4.46813e-17	120
		rs192594744	G	A	5	80411026	0.0322581	-0.584069	0.100865	1.25749e-08	34
		rs249002	T	C	5	80486318	0.284946	0.307588	0.042283	1.3955e-12	282
		rs144678041	T	C	5	80504668	0.0331541	-0.442749	0.0953715	4.43344e-06	34
		rs249221	T	G	5	80565624	0.144265	0.311397	0.0489668	4.66337e-10	143
		rs2405867	G	A	5	80592631	0.184588	0.263698	0.0499902	1.99963e-07	190
		rs1677666	C	G	5	80626006	0.258961	-0.678776	0.0278292	1.6619e-86	247
		rs1105525	C	T	5	80654689	0.19086	0.244128	0.048003	5.23204e-07	193
		rs11738950	A	C	5	80660362	0.196237	-0.353597	0.045613	5.2983e-14	201
		rs77908157	A	C	5	80686991	0.0250896	-0.626746	0.114093	6.36147e-08	27
		rs78621558	G	A	5	80716916	0.0394265	-0.617125	0.0893173	1.52657e-11	42
		rs26267	T	G	5	80744855	0.256272	0.678185	0.0287202	8.76189e-83	246
		rs79874572	C	G	5	80804798	0.0286738	-0.517832	0.113347	6.22738e-06	32
		rs139905076	G	C	5	80811538	0.0250896	-0.626746	0.114093	6.36147e-08	27
		rs245342	C	T	5	80863595	0.371864	0.450145	0.032891	2.57122e-36	333
		rs16878218	A	G	5	80916616	0.140681	-0.385176	0.0496737	5.22424e-14	143
		rs11949801	C	T	5	80916824	0.496416	0.270306	0.0354047	1.20117e-13	415
		rs138295525	T	A	5	80919676	0.0250896	-0.690253	0.11757	8.01474e-09	28
		rs148838373	C	T	5	80922867	0.0125448	-0.763107	0.165174	4.91645e-06	14
		rs434130	T	G	5	80983603	0.275986	0.250547	0.0418204	4.05256e-09	270
		rs138206701	A	G	5	81110747	0.0241935	-0.605127	0.120757	7.58091e-07	27
19	EPHB4	rs4596570	C	T	7	100413147	0.119176	0.244137	0.05377	7.08181e-06	129
		rs62482250	C	T	7	100668434	0.226703	0.335665	0.0369046	2.38587e-18	222
		rs221792	A	G	7	100681034	0.149642	0.246073	0.046523	1.85734e-07	157
		rs76325149	C	T	7	100791968	0.077957	-0.368637	0.0617495	4.57325e-09	86
		rs314361	A	G	7	100815383	0.46147	-0.431125	0.0288667	8.26993e-42	402
		rs4727465	T	A	7	100841525	0.228495	-0.259139	0.0390017	8.15651e-11	229
		rs11771518	A	C	7	100921850	0.458781	0.198001	0.0329369	3.60252e-09	397
		rs6465780	C	T	7	101059730	0.486559	0.1835	0.0332885	5.74268e-08	408
		rs77167460	C	T	7	101088357	0.0349462	-0.42836	0.092761	4.96475e-06	39
20	EPHX2	rs3779632	T	C	8	27406593	0.155914	0.156975	0.0338489	4.53382e-06	158
		rs1126452	A	C	8	27544447	0.274194	0.218702	0.0253054	7.91624e-17	254
		rs55986679	A	T	8	27548836	0.198029	0.15282	0.0308613	1.01459e-06	199
		rs17466684	G	A	8	27595330	0.194444	-0.149305	0.0323039	4.87425e-06	199
21	ERI1	rs62495494	A	G	8	9006847	0.233871	0.316246	0.0306021	9.02447e-23	237
		rs77714134	G	C	8	9124468	0.200717	0.193937	0.0334368	1.19253e-08	204
		rs10095135	A	T	8	9943733	0.251792	-0.151188	0.0307573	1.21128e-06	248
22	FGFR1	rs151043937	C	G	8	38231982	0.0286738	0.548409	0.115365	2.63246e-06	32
		rs7815496	C	T	8	38464089	0.405914	0.49045	0.0325554	2.16192e-42	356
		rs138012741	A	G	8	38466175	0.0412186	0.793553	0.0920619	9.40719e-17	45
		rs17182134	C	A	8	38466763	0.0734767	-0.650197	0.0715979	2.66845e-18	80
		rs2568232	T	G	8	38508323	0.22491	-0.213988	0.0445399	2.06883e-06	222
23	GSK3B	rs59669360	G	T	3	120131468	0.301971	-0.112642	0.0193555	1.06921e-08	292
		rs55871529	A	T	3	120178112	0.418459	-0.080047	0.0178933	9.58014e-06	373
		rs9851825	G	A	3	120301708	0.333333	0.0891633	0.019587	6.71163e-06	320
24	GSTM1	rs115181845	C	T	1	109510351	0.0654122	0.599727	0.123252	1.54062e-06	72
		rs61798348	A	T	1	109567271	0.0206093	0.958405	0.208611	5.53635e-06	23
		rs3895838	A	G	1	109635226	0.0851254	0.549823	0.103426	1.61654e-07	89
		rs115450622	T	C	1	109653279	0.0295699	0.938906	0.178966	2.31794e-07	33
		rs3819350	C	A	1	109669671	0.340502	-0.547355	0.0583948	2.61888e-19	315
		rs599363	G	T	1	109675864	0.0905018	-0.832591	0.0919775	3.35371e-18	93
		rs72705225	G	A	1	109704237	0.062724	0.797554	0.117058	2.81834e-11	68
		rs77405905	A	G	1	109708936	0.0761649	0.913252	0.101989	7.19745e-18	80
		rs3754446	A	C	1	109710619	0.334229	-0.487137	0.0618216	2.15326e-14	317
		rs12756544	T	C	1	109711871	0.0412186	0.76405	0.14804	3.57901e-07	44
		rs2479390	A	G	1	109713453	0.192652	-0.448329	0.0749725	4.31819e-09	190
25	GSTM2	rs115181845	C	T	1	109510351	0.0654122	0.535194	0.0918152	1.01438e-08	72
		rs61798348	A	T	1	109567271	0.0206093	0.75124	0.156669	2.16279e-06	23
		rs11587687	G	A	1	109605179	0.446043	-0.230887	0.0438644	2.11974e-07	387
		rs3895838	A	G	1	109635226	0.0851254	0.382128	0.078148	1.37236e-06	89
		rs115450622	T	C	1	109653279	0.0295699	0.656162	0.135174	1.62972e-06	33
		rs574344	A	T	1	109670892	0.0878136	-0.684534	0.0688075	2.35148e-21	90
		rs428434	C	G	1	109674419	0.476703	-0.410681	0.0422202	1.47492e-20	410
		rs72705225	G	A	1	109704237	0.062724	0.539868	0.0888693	2.50012e-09	68
		rs77405905	A	G	1	109708936	0.0761649	0.593008	0.0783291	1.86963e-13	80
		rs2479390	A	G	1	109713453	0.192652	-0.33505	0.0564371	5.52508e-09	190
		rs1854962	G	A	1	109726664	0.258065	-0.305143	0.0511922	4.81821e-09	255
26	HINT1	rs13359321	A	G	5	130917543	0.0340502	-0.169245	0.0378356	9.59708e-06	37
		rs10038333	A	G	5	131113610	0.0385305	-0.181956	0.0358178	5.38169e-07	42
		rs10053705	T	G	5	131214824	0.0385305	-0.181956	0.0358178	5.38169e-07	42
		rs10477731	C	A	5	131330842	0.0394265	-0.177035	0.0356545	9.4988e-07	43
		rs10079835	G	T	5	131450745	0.0376344	-0.179595	0.0363101	1.04334e-06	41
		rs148419177	G	A	5	131551762	0.0385996	-0.172928	0.0360394	2.12994e-06	42
		rs7730296	G	C	5	131670703	0.0451745	-0.171539	0.0357437	2.12131e-06	43
		rs6895631	G	A	5	131771999	0.0394265	-0.168147	0.0355166	2.88449e-06	43
		rs115606734	C	T	5	131958320	0.0358423	-0.178604	0.0369378	1.78494e-06	39
27	HNMT	rs11687448	G	T	2	138031459	0.459677	0.096648	0.019651	1.19555e-06	401
28	HRH4	rs115026711	G	A	1	24439249	0.336021	-0.444378	0.0563004	1.95966e-14	322
29	ITK	rs13355489	T	C	5	157237812	0.159498	0.0710423	0.0150617	3.1328e-06	165
30	KAT2B	rs2948097	A	G	3	20063934	0.259857	-0.154982	0.024033	2.71749e-10	255
		rs4858155	G	C	3	20101528	0.446237	-0.114858	0.0207093	4.79086e-08	387
		rs4241502	G	A	3	20309730	0.366487	-0.12854	0.0213478	3.40739e-09	334
31	MTAP	rs10125220	G	C	9	21723302	0.432796	-0.125244	0.0254129	1.13776e-06	366
		rs10121449	A	G	9	21826517	0.421147	-0.122174	0.0252297	1.72424e-06	358
32	MTOR	rs3819991	G	A	1	11044655	0.205197	-0.147887	0.0276623	1.38226e-07	203
		rs41274510	G	A	1	11121928	0.0403226	0.312438	0.0594095	2.17065e-07	45
		rs1057079	C	T	1	11145001	0.244624	-0.184432	0.0260083	4.69135e-12	241
		rs2295079	C	G	1	11262508	0.293907	-0.21657	0.0231935	3.49101e-19	276
33	NDST1	rs74848284	G	A	5	150437813	0.0546595	-0.425594	0.0566063	2.67687e-13	60
		rs79832093	A	G	5	150444938	0.0286738	-0.438683	0.0768138	1.95415e-08	32
		rs148774606	T	C	5	150461452	0.0143369	-0.838988	0.0994064	3.63768e-16	15
		rs73272643	A	G	5	150480627	0.0761649	-0.783272	0.03383	1.41674e-80	79
		rs2748216	T	C	5	150515930	0.203405	0.190405	0.0316387	3.46913e-09	204
		rs12516924	A	G	5	150522272	0.351254	-0.127452	0.0274644	4.46926e-06	321
		rs115043544	G	A	5	150740600	0.0116487	-1.00124	0.107894	5.53587e-19	12
		rs116712251	T	G	5	150956034	0.0107527	-0.822294	0.123736	8.09514e-11	12
34	NOS3	rs1800781	G	A	7	150995356	0.148746	-0.271956	0.0514503	1.89103e-07	150
35	NT5M	rs180904615	C	T	1	17275250	0.141577	0.699908	0.0372636	1.24705e-59	145
36	PADI4	rs74705609	C	T	1	17272972	0.0519713	-0.288557	0.0504044	1.8106e-08	58
		rs10159446	C	T	1	17301618	0.416499	-0.164837	0.0234903	7.60611e-12	392
		rs35903413	G	A	1	17342068	0.130824	-0.153884	0.0327469	3.40219e-06	134
37	PARP1	rs748883	A	G	1	226394624	0.290323	0.082141	0.0164851	8.71934e-07	280
38	PTGES	rs34238570	G	A	9	129763638	0.047491	-0.382848	0.0825175	4.49047e-06	52
		rs76717817	C	A	9	129775020	0.0620504	0.421482	0.0729046	1.32426e-08	68
39	RAB5A	rs2948100	C	T	3	20008310	0.167563	-0.11249	0.0215044	2.50662e-07	175
40	TNK2	rs2278034	T	C	3	195870036	0.441756	0.128552	0.025855	9.19093e-07	387
		rs113282909	C	T	3	195873840	0.0591398	0.280209	0.0533471	2.24433e-07	64
41	UMPS	rs2279198	A	G	3	124730362	0.419355	0.150386	0.0207247	1.57544e-12	363
42	VDR	rs17425924	C	A	1	47934726	0.185484	-0.16817	0.0360851	4.0776e-06	186
No.: This column typically represents a sequential number used to identify each row uniquely within the dataset. Gene: This column lists the gene associated with the single nucleotide polymorphism (SNP). rsid: This stands for "reference SNP identifier," which is a unique code assigned by NCBI's dbSNP database to identify each SNP. A1: This denotes one of the alleles at the SNP locus. A2: This den…
