# Supplementary material for: The "double-edged sword" effect of non-steroidal anti-inflammatory drugs (NSAIDs) in the treatment of endometriosis (EMS)
Source: Reprod Biol Endocrinol. 2025 Dec 6;24:9. doi: 10.1186/s12958-025-01508-7 (PMC12829210; doi:10.1186/s12958-025-01508-7)
Supplement: Supplementary file 7 — Supplementary Material 7. [file 12958_2025_1508_MOESM7_ESM.xlsx]

## Sheet: Sheet1
Supplementary Table4: List of Shared Targets between Diclofenac Potassium and Endometriosis
No.	Gene	rsid	A1	A2	chr	pos	eaf	beta	se	p	n
1	ACADM	rs116501213	A	G	1	75463670	0.0286738	-0.384431	0.0666737	1.44271e-08	30
		rs211718	T	C	1	75640990	0.289427	-0.239729	0.0248652	2.98613e-20	279
		rs114005461	G	A	1	75724387	0.0286738	-0.416351	0.0635322	1.43221e-10	29
		rs77773255	G	A	1	75751508	0.28853	0.244138	0.0247473	4.70621e-21	278
		rs5745392	C	T	1	75841124	0.0976702	-0.264966	0.0373137	4.40007e-12	100
		rs11161792	C	T	1	75871061	0.241039	0.235091	0.0263821	1.00834e-17	240
		rs78886054	A	C	1	75905493	0.0958781	-0.181322	0.0394769	5.5648e-06	101
		rs1251556	C	T	1	75980704	0.134409	0.21438	0.032843	1.68015e-10	136
		rs12140121	A	G	1	75989316	0.218638	0.209744	0.0275799	1.47626e-13	219
2	ADK	rs80272328	A	G	1	73989426	0.242832	0.384931	0.0423476	2.49496e-18	232
		rs452242	G	C	1	74759941	0.397849	-0.213707	0.0403504	1.79118e-07	357
3	ARSA	rs2012760	C	G	2	50635465	0.359319	-0.220032	0.0296661	5.3483e-13	325
		rs74798611	G	A	2	50660705	0.299283	0.16257	0.0339988	2.30587e-06	289
		rs9309184	T	C	2	50664663	0.289427	0.163363	0.0342279	2.40465e-06	280
4	BIRC7	rs62177819	C	T	2	63253450	0.141577	0.375046	0.070753	1.74997e-07	146
5	BST1	rs4698119	A	G	4	15737172	0.326165	-0.0906748	0.016243	3.94203e-08	300
6	CASP3	rs10027213	C	G	4	184658717	0.12724	-0.225049	0.0281797	1.00733e-14	133
		rs879779	G	A	4	184783045	0.158602	-0.1263	0.0267554	3.07784e-06	165
7	CASP7	rs10776773	G	A	1	113678116	0.120968	0.332635	0.0439233	1.83942e-13	128
8	CBS	rs13391075	C	G	2	42858207	0.353943	-0.326575	0.0458837	3.95085e-12	327
		rs114513206	C	T	2	43024169	0.344086	0.542001	0.0400435	1.14555e-35	309
9	CDK7	rs72647233	C	T	5	69159756	0.483784	0.112026	0.0234687	2.39765e-06	415
		rs60299793	G	A	5	69302508	0.456093	-0.112011	0.0225683	9.59626e-07	389
10	CHIT1	rs12092391	C	G	1	203082762	0.294803	0.195791	0.0374726	2.58638e-07	286
		rs1494486	C	T	1	203125076	0.326165	0.24107	0.0360169	6.00964e-11	309
		rs2486065	A	G	1	203198743	0.202509	-0.197921	0.0413942	2.30877e-06	205
		rs2486950	G	C	1	203205542	0.19086	-0.398449	0.0404447	5.26628e-21	197
		rs115551220	C	T	1	203229717	0.0528674	0.385809	0.0739412	2.68231e-07	58
11	DAPK1	rs12352891	C	A	9	87459356	0.0456989	0.46484	0.0901819	3.70121e-07	49
		rs13292784	A	G	9	87517897	0.364695	-0.234624	0.0390929	3.81143e-09	332
		rs62563493	G	A	9	87552325	0.316308	0.245377	0.042145	1.05385e-08	306
		rs4878103	C	G	9	87571796	0.163978	-0.390526	0.0486334	7.35436e-15	167
12	DCK	rs10029130	C	T	4	71880031	0.379032	-0.0913248	0.0183258	8.69061e-07	337
13	EPHB4	rs4596570	C	T	7	100413147	0.119176	0.244137	0.05377	7.08181e-06	129
		rs62482250	C	T	7	100668434	0.226703	0.335665	0.0369046	2.38587e-18	222
		rs221792	A	G	7	100681034	0.149642	0.246073	0.046523	1.85734e-07	157
		rs76325149	C	T	7	100791968	0.077957	-0.368637	0.0617495	4.57325e-09	86
		rs314361	A	G	7	100815383	0.46147	-0.431125	0.0288667	8.26993e-42	402
		rs4727465	T	A	7	100841525	0.228495	-0.259139	0.0390017	8.15651e-11	229
		rs11771518	A	C	7	100921850	0.458781	0.198001	0.0329369	3.60252e-09	397
		rs6465780	C	T	7	101059730	0.486559	0.1835	0.0332885	5.74268e-08	408
		rs77167460	C	T	7	101088357	0.0349462	-0.42836	0.092761	4.96475e-06	39
14	FGFR1	rs151043937	C	G	8	38231982	0.0286738	0.548409	0.115365	2.63246e-06	32
		rs7815496	C	T	8	38464089	0.405914	0.49045	0.0325554	2.16192e-42	356
		rs138012741	A	G	8	38466175	0.0412186	0.793553	0.0920619	9.40719e-17	45
		rs17182134	C	A	8	38466763	0.0734767	-0.650197	0.0715979	2.66845e-18	80
		rs2568232	T	G	8	38508323	0.22491	-0.213988	0.0445399	2.06883e-06	222
15	GSK3B	rs59669360	G	T	3	120131468	0.301971	-0.112642	0.0193555	1.06921e-08	292
		rs55871529	A	T	3	120178112	0.418459	-0.080047	0.0178933	9.58014e-06	373
		rs9851825	G	A	3	120301708	0.333333	0.0891633	0.019587	6.71163e-06	320
16	GSTM1	rs115181845	C	T	1	109510351	0.0654122	0.599727	0.123252	1.54062e-06	72
		rs61798348	A	T	1	109567271	0.0206093	0.958405	0.208611	5.53635e-06	23
		rs3895838	A	G	1	109635226	0.0851254	0.549823	0.103426	1.61654e-07	89
		rs115450622	T	C	1	109653279	0.0295699	0.938906	0.178966	2.31794e-07	33
		rs3819350	C	A	1	109669671	0.340502	-0.547355	0.0583948	2.61888e-19	315
		rs599363	G	T	1	109675864	0.0905018	-0.832591	0.0919775	3.35371e-18	93
		rs72705225	G	A	1	109704237	0.062724	0.797554	0.117058	2.81834e-11	68
		rs77405905	A	G	1	109708936	0.0761649	0.913252	0.101989	7.19745e-18	80
		rs3754446	A	C	1	109710619	0.334229	-0.487137	0.0618216	2.15326e-14	317
		rs12756544	T	C	1	109711871	0.0412186	0.76405	0.14804	3.57901e-07	44
		rs2479390	A	G	1	109713453	0.192652	-0.448329	0.0749725	4.31819e-09	190
17	GSTM2	rs115181845	C	T	1	109510351	0.0654122	0.535194	0.0918152	1.01438e-08	72
		rs61798348	A	T	1	109567271	0.0206093	0.75124	0.156669	2.16279e-06	23
		rs11587687	G	A	1	109605179	0.446043	-0.230887	0.0438644	2.11974e-07	387
		rs3895838	A	G	1	109635226	0.0851254	0.382128	0.078148	1.37236e-06	89
		rs115450622	T	C	1	109653279	0.0295699	0.656162	0.135174	1.62972e-06	33
		rs574344	A	T	1	109670892	0.0878136	-0.684534	0.0688075	2.35148e-21	90
		rs428434	C	G	1	109674419	0.476703	-0.410681	0.0422202	1.47492e-20	410
		rs72705225	G	A	1	109704237	0.062724	0.539868	0.0888693	2.50012e-09	68
		rs77405905	A	G	1	109708936	0.0761649	0.593008	0.0783291	1.86963e-13	80
		rs2479390	A	G	1	109713453	0.192652	-0.33505	0.0564371	5.52508e-09	190
		rs1854962	G	A	1	109726664	0.258065	-0.305143	0.0511922	4.81821e-09	255
18	HEXB	rs76849622	C	T	5	74538034	0.0994624	0.225628	0.033727	6.13854e-11	104
		rs9942348	G	A	5	74649172	0.133513	0.264893	0.0292566	3.30052e-18	138
		rs820876	C	T	5	74691223	0.443548	0.136936	0.0205161	6.754e-11	384
		rs62366600	T	C	5	75472997	0.0215054	-0.378966	0.0724365	2.49799e-07	24
19	HNMT	rs11687448	G	T	2	138031459	0.459677	0.096648	0.019651	1.19555e-06	401
20	IMPA1	rs10046697	A	G	8	81552671	0.151434	-0.132557	0.0261137	5.48732e-07	160
		rs2142316	A	G	8	81652967	0.267921	-0.137264	0.019482	6.32019e-12	255
		rs4739824	C	T	8	81762164	0.129032	0.13969	0.0267112	2.52443e-07	133
		rs28888501	G	A	8	81931217	0.123656	-0.120636	0.0270088	9.88727e-06	127
21	ITK	rs13355489	T	C	5	157237812	0.159498	0.0710423	0.0150617	3.1328e-06	165
22	KAT2B	rs2948097	A	G	3	20063934	0.259857	-0.154982	0.024033	2.71749e-10	255
		rs4858155	G	C	3	20101528	0.446237	-0.114858	0.0207093	4.79086e-08	387
		rs4241502	G	A	3	20309730	0.366487	-0.12854	0.0213478	3.40739e-09	334
23	MIF	rs113450460	C	G	2	23900163	0.0636201	-0.558064	0.117858	2.87467e-06	68
		rs115861480	A	G	2	23906594	0.223118	0.679727	0.062957	1.63327e-24	219
24	MTAP	rs10125220	G	C	9	21723302	0.432796	-0.125244	0.0254129	1.13776e-06	366
		rs10121449	A	G	9	21826517	0.421147	-0.122174	0.0252297	1.72424e-06	358
25	NOS3	rs1800781	G	A	7	150995356	0.148746	-0.271956	0.0514503	1.89103e-07	150
26	NQO2	rs62391511	G	A	6	2890602	0.0976702	-0.174166	0.0378812	5.44871e-06	106
		rs13197776	C	A	6	2986511	0.399642	0.152215	0.0219202	1.2211e-11	356
		rs62391549	T	C	6	2991774	0.09319	-0.278097	0.0378833	8.94217e-13	101
		rs4149358	A	G	6	3003736	0.328853	-0.362937	0.0177009	7.54068e-68	308
		rs62392501	T	G	6	3024349	0.192652	-0.287693	0.0258087	7.28933e-26	195
		rs9501912	G	A	6	3048278	0.0797491	-0.263299	0.0387945	3.3298e-11	84
27	NT5M	rs180904615	C	T	1	17275250	0.141577	0.699908	0.0372636	1.24705e-59	145
28	PARP1	rs748883	A	G	1	226394624	0.290323	0.082141	0.0164851	8.71934e-07	280
29	VDR	rs17425924	C	A	1	47934726	0.185484	-0.16817	0.0360851	4.0776e-06	186
No.: This column typically represents a sequential number used to identify each row uniquely within the dataset. Gene: This column lists the gene associated with the single nucleotide polymorphism (SNP). rsid: This stands for "reference SNP identifier," which is a unique code assigned by NCBI's dbSNP database to identify each SNP. A1: This denotes one of the alleles at the SNP locus. A2: This den…
