# Supplementary material for: The "double-edged sword" effect of non-steroidal anti-inflammatory drugs (NSAIDs) in the treatment of endometriosis (EMS)
Source: Reprod Biol Endocrinol. 2025 Dec 6;24:9. doi: 10.1186/s12958-025-01508-7 (PMC12829210; doi:10.1186/s12958-025-01508-7)
Supplement: Supplementary file 11 — Supplementary Material 11. [file 12958_2025_1508_MOESM11_ESM.xlsx]

## Sheet: Sheet1
Supplementary Table8: List of Shared Targets between Meloxicam and Endometriosis
No.	Gene	rsid	A1	A2	chr	pos	eaf	beta	se	p	n
1	ACADM	rs116501213	A	G	1	75463670	0.0286738	-0.384431	0.0666737	1.44271e-08	30
		rs211718	T	C	1	75640990	0.289427	-0.239729	0.0248652	2.98613e-20	279
		rs114005461	G	A	1	75724387	0.0286738	-0.416351	0.0635322	1.43221e-10	29
		rs77773255	G	A	1	75751508	0.28853	0.244138	0.0247473	4.70621e-21	278
		rs5745392	C	T	1	75841124	0.0976702	-0.264966	0.0373137	4.40007e-12	100
		rs11161792	C	T	1	75871061	0.241039	0.235091	0.0263821	1.00834e-17	240
		rs78886054	A	C	1	75905493	0.0958781	-0.181322	0.0394769	5.5648e-06	101
		rs1251556	C	T	1	75980704	0.134409	0.21438	0.032843	1.68015e-10	136
		rs12140121	A	G	1	75989316	0.218638	0.209744	0.0275799	1.47626e-13	219
2	ADK	rs80272328	A	G	1	73989426	0.242832	0.384931	0.0423476	2.49496e-18	232
		rs452242	G	C	1	74759941	0.397849	-0.213707	0.0403504	1.79118e-07	357
3	ADORA1	rs12092391	C	G	1	203082762	0.294803	0.43258	0.0570171	1.67274e-13	286
		rs3766568	G	A	1	203131901	0.324373	0.533635	0.0537313	2.70974e-21	307
4	ADORA2B	rs6671165	C	T	1	16189615	0.439068	-0.238549	0.0350725	3.03614e-11	379
		rs61771410	A	G	1	16210871	0.473118	-0.231926	0.0347472	6.7503e-11	399
5	AKR1B1	rs17660462	T	G	7	134448868	0.229391	0.174066	0.0232501	3.3272e-13	233
		rs59136474	C	T	7	134567939	0.403226	0.103657	0.02004	3.37825e-07	359
6	ANXA5	rs74415130	C	T	4	121645051	0.137097	0.182367	0.0368472	1.02742e-06	146
		rs2054539	G	A	4	121649552	0.119176	-0.219581	0.0373112	7.40004e-09	123
		rs59255781	C	T	4	121660079	0.280466	-0.306912	0.0252242	6.23272e-30	274
		rs62320620	T	C	4	121661402	0.188172	0.436772	0.0251621	6.47208e-53	187
		rs115600322	C	G	4	121666720	0.0125448	-0.659188	0.111714	6.77664e-09	14
		rs1031923	T	C	4	121726749	0.100358	0.18655	0.0411352	7.25597e-06	104
		rs1358229	C	T	4	121975579	0.448029	-0.124599	0.0242729	4.1199e-07	379
7	BIRC7	rs62177819	C	T	2	63253450	0.141577	0.375046	0.070753	1.74997e-07	146
8	BST1	rs4698119	A	G	4	15737172	0.326165	-0.0906748	0.016243	3.94203e-08	300
9	CASP3	rs10027213	C	G	4	184658717	0.12724	-0.225049	0.0281797	1.00733e-14	133
		rs879779	G	A	4	184783045	0.158602	-0.1263	0.0267554	3.07784e-06	165
10	CASP7	rs10776773	G	A	1	113678116	0.120968	0.332635	0.0439233	1.83942e-13	128
11	CBR1	rs77503460	C	T	2	36082356	0.0241935	-0.991904	0.0702701	3.48861e-38	27
12	CBS	rs13391075	C	G	2	42858207	0.353943	-0.326575	0.0458837	3.95085e-12	327
		rs114513206	C	T	2	43024169	0.344086	0.542001	0.0400435	1.14555e-35	309
13	CDC42	rs2445131	T	C	1	21913281	0.375448	-0.08943	0.0130097	1.91317e-11	343
		rs2501299	C	T	1	22019154	0.363799	-0.129057	0.0118387	6.49792e-25	329
14	CDK7	rs72647233	C	T	5	69159756	0.483784	0.112026	0.0234687	2.39765e-06	415
		rs60299793	G	A	5	69302508	0.456093	-0.112011	0.0225683	9.59626e-07	389
15	CHIT1	rs12092391	C	G	1	203082762	0.294803	0.195791	0.0374726	2.58638e-07	286
		rs1494486	C	T	1	203125076	0.326165	0.24107	0.0360169	6.00964e-11	309
		rs2486065	A	G	1	203198743	0.202509	-0.197921	0.0413942	2.30877e-06	205
		rs2486950	G	C	1	203205542	0.19086	-0.398449	0.0404447	5.26628e-21	197
		rs115551220	C	T	1	203229717	0.0528674	0.385809	0.0739412	2.68231e-07	58
16	DAPK1	rs12352891	C	A	9	87459356	0.0456989	0.46484	0.0901819	3.70121e-07	49
		rs13292784	A	G	9	87517897	0.364695	-0.234624	0.0390929	3.81143e-09	332
		rs62563493	G	A	9	87552325	0.316308	0.245377	0.042145	1.05385e-08	306
		rs4878103	C	G	9	87571796	0.163978	-0.390526	0.0486334	7.35436e-15	167
17	DCK	rs10029130	C	T	4	71880031	0.379032	-0.0913248	0.0183258	8.69061e-07	337
18	DDX6	rs2810937	T	G	1	118859151	0.384409	0.0894967	0.0181567	1.1337e-06	339
19	EPHB4	rs4596570	C	T	7	100413147	0.119176	0.244137	0.05377	7.08181e-06	129
		rs62482250	C	T	7	100668434	0.226703	0.335665	0.0369046	2.38587e-18	222
		rs221792	A	G	7	100681034	0.149642	0.246073	0.046523	1.85734e-07	157
		rs76325149	C	T	7	100791968	0.077957	-0.368637	0.0617495	4.57325e-09	86
		rs314361	A	G	7	100815383	0.46147	-0.431125	0.0288667	8.26993e-42	402
		rs4727465	T	A	7	100841525	0.228495	-0.259139	0.0390017	8.15651e-11	229
		rs11771518	A	C	7	100921850	0.458781	0.198001	0.0329369	3.60252e-09	397
		rs6465780	C	T	7	101059730	0.486559	0.1835	0.0332885	5.74268e-08	408
		rs77167460	C	T	7	101088357	0.0349462	-0.42836	0.092761	4.96475e-06	39
20	ERI1	rs62495494	A	G	8	9006847	0.233871	0.316246	0.0306021	9.02447e-23	237
		rs77714134	G	C	8	9124468	0.200717	0.193937	0.0334368	1.19253e-08	204
		rs10095135	A	T	8	9943733	0.251792	-0.151188	0.0307573	1.21128e-06	248
21	FGFR1	rs151043937	C	G	8	38231982	0.0286738	0.548409	0.115365	2.63246e-06	32
		rs7815496	C	T	8	38464089	0.405914	0.49045	0.0325554	2.16192e-42	356
		rs138012741	A	G	8	38466175	0.0412186	0.793553	0.0920619	9.40719e-17	45
		rs17182134	C	A	8	38466763	0.0734767	-0.650197	0.0715979	2.66845e-18	80
		rs2568232	T	G	8	38508323	0.22491	-0.213988	0.0445399	2.06883e-06	222
22	GSK3B	rs59669360	G	T	3	120131468	0.301971	-0.112642	0.0193555	1.06921e-08	292
		rs55871529	A	T	3	120178112	0.418459	-0.080047	0.0178933	9.58014e-06	373
		rs9851825	G	A	3	120301708	0.333333	0.0891633	0.019587	6.71163e-06	320
23	GSTM1	rs115181845	C	T	1	109510351	0.0654122	0.599727	0.123252	1.54062e-06	72
		rs61798348	A	T	1	109567271	0.0206093	0.958405	0.208611	5.53635e-06	23
		rs3895838	A	G	1	109635226	0.0851254	0.549823	0.103426	1.61654e-07	89
		rs115450622	T	C	1	109653279	0.0295699	0.938906	0.178966	2.31794e-07	33
		rs3819350	C	A	1	109669671	0.340502	-0.547355	0.0583948	2.61888e-19	315
		rs599363	G	T	1	109675864	0.0905018	-0.832591	0.0919775	3.35371e-18	93
		rs72705225	G	A	1	109704237	0.062724	0.797554	0.117058	2.81834e-11	68
		rs77405905	A	G	1	109708936	0.0761649	0.913252	0.101989	7.19745e-18	80
		rs3754446	A	C	1	109710619	0.334229	-0.487137	0.0618216	2.15326e-14	317
		rs12756544	T	C	1	109711871	0.0412186	0.76405	0.14804	3.57901e-07	44
		rs2479390	A	G	1	109713453	0.192652	-0.448329	0.0749725	4.31819e-09	190
24	GSTM2	rs115181845	C	T	1	109510351	0.0654122	0.535194	0.0918152	1.01438e-08	72
		rs61798348	A	T	1	109567271	0.0206093	0.75124	0.156669	2.16279e-06	23
		rs11587687	G	A	1	109605179	0.446043	-0.230887	0.0438644	2.11974e-07	387
		rs3895838	A	G	1	109635226	0.0851254	0.382128	0.078148	1.37236e-06	89
		rs115450622	T	C	1	109653279	0.0295699	0.656162	0.135174	1.62972e-06	33
		rs574344	A	T	1	109670892	0.0878136	-0.684534	0.0688075	2.35148e-21	90
		rs428434	C	G	1	109674419	0.476703	-0.410681	0.0422202	1.47492e-20	410
		rs72705225	G	A	1	109704237	0.062724	0.539868	0.0888693	2.50012e-09	68
		rs77405905	A	G	1	109708936	0.0761649	0.593008	0.0783291	1.86963e-13	80
		rs2479390	A	G	1	109713453	0.192652	-0.33505	0.0564371	5.52508e-09	190
		rs1854962	G	A	1	109726664	0.258065	-0.305143	0.0511922	4.81821e-09	255
25	HEXB	rs76849622	C	T	5	74538034	0.0994624	0.225628	0.033727	6.13854e-11	104
		rs9942348	G	A	5	74649172	0.133513	0.264893	0.0292566	3.30052e-18	138
		rs820876	C	T	5	74691223	0.443548	0.136936	0.0205161	6.754e-11	384
		rs62366600	T	C	5	75472997	0.0215054	-0.378966	0.0724365	2.49799e-07	24
26	HINT1	rs13359321	A	G	5	130917543	0.0340502	-0.169245	0.0378356	9.59708e-06	37
		rs10038333	A	G	5	131113610	0.0385305	-0.181956	0.0358178	5.38169e-07	42
		rs10053705	T	G	5	131214824	0.0385305	-0.181956	0.0358178	5.38169e-07	42
		rs10477731	C	A	5	131330842	0.0394265	-0.177035	0.0356545	9.4988e-07	43
		rs10079835	G	T	5	131450745	0.0376344	-0.179595	0.0363101	1.04334e-06	41
		rs148419177	G	A	5	131551762	0.0385996	-0.172928	0.0360394	2.12994e-06	42
		rs7730296	G	C	5	131670703	0.0451745	-0.171539	0.0357437	2.12131e-06	43
		rs6895631	G	A	5	131771999	0.0394265	-0.168147	0.0355166	2.88449e-06	43
		rs115606734	C	T	5	131958320	0.0358423	-0.178604	0.0369378	1.78494e-06	39
27	HNMT	rs11687448	G	T	2	138031459	0.459677	0.096648	0.019651	1.19555e-06	401
28	IL10	rs1800872	T	G	1	206773062	0.228495	0.308646	0.0475738	2.14219e-10	235
29	IMPA1	rs10046697	A	G	8	81552671	0.151434	-0.132557	0.0261137	5.48732e-07	160
		rs2142316	A	G	8	81652967	0.267921	-0.137264	0.019482	6.32019e-12	255
		rs4739824	C	T	8	81762164	0.129032	0.13969	0.0267112	2.52443e-07	133
		rs28888501	G	A	8	81931217	0.123656	-0.120636	0.0270088	9.88727e-06	127
30	ITK	rs13355489	T	C	5	157237812	0.159498	0.0710423	0.0150617	3.1328e-06	165
31	KAT2B	rs2948097	A	G	3	20063934	0.259857	-0.154982	0.024033	2.71749e-10	255
		rs4858155	G	C	3	20101528	0.446237	-0.114858	0.0207093	4.79086e-08	387
		rs4241502	G	A	3	20309730	0.366487	-0.12854	0.0213478	3.40739e-09	334
32	MTAP	rs10125220	G	C	9	21723302	0.432796	-0.125244	0.0254129	1.13776e-06	366
		rs10121449	A	G	9	21826517	0.421147	-0.122174	0.0252297	1.72424e-06	358
33	MTOR	rs3819991	G	A	1	11044655	0.205197	-0.147887	0.0276623	1.38226e-07	203
		rs41274510	G	A	1	11121928	0.0403226	0.312438	0.0594095	2.17065e-07	45
		rs1057079	C	T	1	11145001	0.244624	-0.184432	0.0260083	4.69135e-12	241
		rs2295079	C	G	1	11262508	0.293907	-0.21657	0.0231935	3.49101e-19	276
34	NDST1	rs74848284	G	A	5	150437813	0.0546595	-0.425594	0.0566063	2.67687e-13	60
		rs79832093	A	G	5	150444938	0.0286738	-0.438683	0.0768138	1.95415e-08	32
		rs148774606	T	C	5	150461452	0.0143369	-0.838988	0.0994064	3.63768e-16	15
		rs73272643	A	G	5	150480627	0.0761649	-0.783272	0.03383	1.41674e-80	79
		rs2748216	T	C	5	150515930	0.203405	0.190405	0.0316387	3.46913e-09	204
		rs12516924	A	G	5	150522272	0.351254	-0.127452	0.0274644	4.46926e-06	321
		rs115043544	G	A	5	150740600	0.0116487	-1.00124	0.107894	5.53587e-19	12
		rs116712251	T	G	5	150956034	0.0107527	-0.822294	0.123736	8.09514e-11	12
35	NOS3	rs1800781	G	A	7	150995356	0.148746	-0.271956	0.0514503	1.89103e-07	150
36	NQO2	rs62391511	G	A	6	2890602	0.0976702	-0.174166	0.0378812	5.44871e-06	106
		rs13197776	C	A	6	2986511	0.399642	0.152215	0.0219202	1.2211e-11	356
		rs62391549	T	C	6	2991774	0.09319	-0.278097	0.0378833	8.94217e-13	101
		rs4149358	A	G	6	3003736	0.328853	-0.362937	0.0177009	7.54068e-68	308
		rs62392501	T	G	6	3024349	0.192652	-0.287693	0.0258087	7.28933e-26	195
		rs9501912	G	A	6	3048278	0.0797491	-0.263299	0.0387945	3.3298e-11	84
37	NT5M	rs180904615	C	T	1	17275250	0.141577	0.699908	0.0372636	1.24705e-59	145
38	PADI4	rs74705609	C	T	1	17272972	0.0519713	-0.288557	0.0504044	1.8106e-08	58
		rs10159446	C	T	1	17301618	0.416499	-0.164837	0.0234903	7.60611e-12	392
		rs35903413	G	A	1	17342068	0.130824	-0.153884	0.0327469	3.40219e-06	134
39	PARP1	rs748883	A	G	1	226394624	0.290323	0.082141	0.0164851	8.71934e-07	280
40	PMS2	rs187898320	G	A	7	5985647	0.136201	0.353431	0.0638265	5.02441e-08	151
		rs17343667	G	A	7	6025563	0.44086	0.222755	0.0404758	6.02648e-08	382
		rs144214505	C	T	7	6062868	0.0376344	0.615348	0.104735	7.8217e-09	40
		rs10240988	T	C	7	6183649	0.20377	-0.232752	0.0516469	8.25464e-06	203
		rs143156530	G	A	7	6250121	0.0170251	0.87936	0.158982	5.19409e-08	19
		rs35222054	G	A	7	6376419	0.0304659	0.60238	0.123719	1.51801e-06	34
		rs139186307	C	T	7	6530200	0.031362	0.646296	0.123595	2.53068e-07	35
		rs35513519	G	A	7	6564670	0.0394265	0.580403	0.0993931	9.56761e-09	42
		rs13312180	G	T	7	6589813	0.480287	-0.18882	0.0421479	9.31043e-06	412
		rs7792858	C	G	7	6726185	0.200717	0.589652	0.045491	3.15285e-33	203
		rs4724855	G	T	7	6822053	0.455197	0.254268	0.0405782	8.14041e-10	394
		rs4720686	C	A	7	6828723	0.419355	0.268589	0.0416885	2.81729e-10	376
		rs144690011	A	G	7	6832499	0.0170251	0.793141	0.160556	1.07526e-06	19
		rs9720029	G	C	7	6855822	0.282258	-0.220203	0.045865	2.10157e-06	270
		rs4307247	G	A	7	6864198	0.113799	0.302543	0.0633093	2.33694e-06	116
41	PTK2B	rs28834970	T	C	8	27337604	0.332437	0.119685	0.0160402	3.94952e-13	305
		rs4733052	A	G	8	27341735	0.125448	0.13949	0.0236121	6.51722e-09	129
		rs2741342	C	T	8	27472579	0.250896	-0.0995965	0.0186861	1.50387e-07	245
42	RAB5A	rs2948100	C	T	3	20008310	0.167563	-0.11249	0.0215044	2.50662e-07	175
43	RAC1	rs6949677	G	C	7	6299723	0.430108	0.0785816	0.0150896	2.82436e-07	383
		rs12666686	G	C	7	6363220	0.031362	0.220054	0.0400786	6.4539e-08	34
		rs836494	G	C	7	6376303	0.462366	0.171441	0.0121593	4.09858e-38	394
		rs7781877	T	C	7	6450365	0.163082	-0.112579	0.0181238	1.12355e-09	158
		rs113328266	C	T	7	6455602	0.0976702	0.157673	0.0226721	1.14167e-11	101
		rs34905002	G	C	7	6524291	0.441756	-0.0763231	0.0139409	7.02112e-08	377
44	TAP1	rs3763348	C	T	6	32855130	0.4319	0.11976	0.0167947	3.61851e-12	375
45	TERT	rs4957043	A	G	5	494841	0.15233	-0.297554	0.0588978	6.18827e-07	158
46	VDR	rs17425924	C	A	1	47934726	0.185484	-0.16817	0.0360851	4.0776e-06	186
No.: This column typically represents a sequential number used to identify each row uniquely within the dataset. Gene: This column lists the gene associated with the single nucleotide polymorphism (SNP). rsid: This stands for "reference SNP identifier," which is a unique code assigned by NCBI's dbSNP database to identify each SNP. A1: This denotes one of the alleles at the SNP locus. A2: This den…
