# Supplementary material for: The "double-edged sword" effect of non-steroidal anti-inflammatory drugs (NSAIDs) in the treatment of endometriosis (EMS)
Source: Reprod Biol Endocrinol. 2025 Dec 6;24:9. doi: 10.1186/s12958-025-01508-7 (PMC12829210; doi:10.1186/s12958-025-01508-7)
Supplement: Supplementary file 12 — Supplementary Material 12. [file 12958_2025_1508_MOESM12_ESM.xlsx]

## Sheet: Sheet1
Supplementary Table9: List of Shared Targets between Naproxen and Endometriosis
No.	Gene	rsid	A1	A2	chr	pos	eaf	beta	se	p	n
1	ACADM	rs116501213	A	G	1	75463670	0.0286738	-0.384431	0.0666737	1.44271e-08	30
		rs211718	T	C	1	75640990	0.289427	-0.239729	0.0248652	2.98613e-20	279
		rs114005461	G	A	1	75724387	0.0286738	-0.416351	0.0635322	1.43221e-10	29
		rs77773255	G	A	1	75751508	0.28853	0.244138	0.0247473	4.70621e-21	278
		rs5745392	C	T	1	75841124	0.0976702	-0.264966	0.0373137	4.40007e-12	100
		rs11161792	C	T	1	75871061	0.241039	0.235091	0.0263821	1.00834e-17	240
		rs78886054	A	C	1	75905493	0.0958781	-0.181322	0.0394769	5.5648e-06	101
		rs1251556	C	T	1	75980704	0.134409	0.21438	0.032843	1.68015e-10	136
		rs12140121	A	G	1	75989316	0.218638	0.209744	0.0275799	1.47626e-13	219
2	AKR1B1	rs17660462	T	G	7	134448868	0.229391	0.174066	0.0232501	3.3272e-13	233
		rs59136474	C	T	7	134567939	0.403226	0.103657	0.02004	3.37825e-07	359
3	BST1	rs4698119	A	G	4	15737172	0.326165	-0.0906748	0.016243	3.94203e-08	300
4	CASP3	rs10027213	C	G	4	184658717	0.12724	-0.225049	0.0281797	1.00733e-14	133
		rs879779	G	A	4	184783045	0.158602	-0.1263	0.0267554	3.07784e-06	165
5	CBS	rs13391075	C	G	2	42858207	0.353943	-0.326575	0.0458837	3.95085e-12	327
		rs114513206	C	T	2	43024169	0.344086	0.542001	0.0400435	1.14555e-35	309
6	CDC42	rs2445131	T	C	1	21913281	0.375448	-0.08943	0.0130097	1.91317e-11	343
		rs2501299	C	T	1	22019154	0.363799	-0.129057	0.0118387	6.49792e-25	329
7	CDK7	rs72647233	C	T	5	69159756	0.483784	0.112026	0.0234687	2.39765e-06	415
		rs60299793	G	A	5	69302508	0.456093	-0.112011	0.0225683	9.59626e-07	389
8	CXCL8	rs4694633	T	C	4	73703690	0.077957	0.206169	0.0381616	1.02895e-07	83
9	CXCR1	rs6728227	A	G	2	218130399	0.492832	-0.0655444	0.0129972	6.47328e-07	422
		rs114050631	C	T	2	218156235	0.0116487	-0.267388	0.0572528	3.89345e-06	13
10	DAPK1	rs12352891	C	A	9	87459356	0.0456989	0.46484	0.0901819	3.70121e-07	49
		rs13292784	A	G	9	87517897	0.364695	-0.234624	0.0390929	3.81143e-09	332
		rs62563493	G	A	9	87552325	0.316308	0.245377	0.042145	1.05385e-08	306
		rs4878103	C	G	9	87571796	0.163978	-0.390526	0.0486334	7.35436e-15	167
11	DCK	rs10029130	C	T	4	71880031	0.379032	-0.0913248	0.0183258	8.69061e-07	337
12	EPHB4	rs4596570	C	T	7	100413147	0.119176	0.244137	0.05377	7.08181e-06	129
		rs62482250	C	T	7	100668434	0.226703	0.335665	0.0369046	2.38587e-18	222
		rs221792	A	G	7	100681034	0.149642	0.246073	0.046523	1.85734e-07	157
		rs76325149	C	T	7	100791968	0.077957	-0.368637	0.0617495	4.57325e-09	86
		rs314361	A	G	7	100815383	0.46147	-0.431125	0.0288667	8.26993e-42	402
		rs4727465	T	A	7	100841525	0.228495	-0.259139	0.0390017	8.15651e-11	229
		rs11771518	A	C	7	100921850	0.458781	0.198001	0.0329369	3.60252e-09	397
		rs6465780	C	T	7	101059730	0.486559	0.1835	0.0332885	5.74268e-08	408
		rs77167460	C	T	7	101088357	0.0349462	-0.42836	0.092761	4.96475e-06	39
13	FDFT1	rs2572433	A	G	8	11243532	0.394265	-0.138705	0.0301346	5.321e-06	354
		rs2736337	T	C	8	11484371	0.24552	0.172426	0.0348372	1.02641e-06	242
		rs55986436	G	C	8	11664302	0.0591398	-0.298126	0.0616954	1.81104e-06	63
		rs10903342	C	A	8	11672984	0.457885	0.159182	0.0297746	1.38175e-07	393
		rs7001819	T	C	8	11792966	0.362007	-0.20665	0.0294956	8.17394e-12	329
		rs7461273	C	G	8	11920468	0.459677	0.149315	0.029067	4.04416e-07	385
14	FGFR1	rs151043937	C	G	8	38231982	0.0286738	0.548409	0.115365	2.63246e-06	32
		rs7815496	C	T	8	38464089	0.405914	0.49045	0.0325554	2.16192e-42	356
		rs138012741	A	G	8	38466175	0.0412186	0.793553	0.0920619	9.40719e-17	45
		rs17182134	C	A	8	38466763	0.0734767	-0.650197	0.0715979	2.66845e-18	80
		rs2568232	T	G	8	38508323	0.22491	-0.213988	0.0445399	2.06883e-06	222
15	GSK3B	rs59669360	G	T	3	120131468	0.301971	-0.112642	0.0193555	1.06921e-08	292
		rs55871529	A	T	3	120178112	0.418459	-0.080047	0.0178933	9.58014e-06	373
		rs9851825	G	A	3	120301708	0.333333	0.0891633	0.019587	6.71163e-06	320
16	GSTM1	rs115181845	C	T	1	109510351	0.0654122	0.599727	0.123252	1.54062e-06	72
		rs61798348	A	T	1	109567271	0.0206093	0.958405	0.208611	5.53635e-06	23
		rs3895838	A	G	1	109635226	0.0851254	0.549823	0.103426	1.61654e-07	89
		rs115450622	T	C	1	109653279	0.0295699	0.938906	0.178966	2.31794e-07	33
		rs3819350	C	A	1	109669671	0.340502	-0.547355	0.0583948	2.61888e-19	315
		rs599363	G	T	1	109675864	0.0905018	-0.832591	0.0919775	3.35371e-18	93
		rs72705225	G	A	1	109704237	0.062724	0.797554	0.117058	2.81834e-11	68
		rs77405905	A	G	1	109708936	0.0761649	0.913252	0.101989	7.19745e-18	80
		rs3754446	A	C	1	109710619	0.334229	-0.487137	0.0618216	2.15326e-14	317
		rs12756544	T	C	1	109711871	0.0412186	0.76405	0.14804	3.57901e-07	44
		rs2479390	A	G	1	109713453	0.192652	-0.448329	0.0749725	4.31819e-09	190
17	HEXB	rs76849622	C	T	5	74538034	0.0994624	0.225628	0.033727	6.13854e-11	104
		rs9942348	G	A	5	74649172	0.133513	0.264893	0.0292566	3.30052e-18	138
		rs820876	C	T	5	74691223	0.443548	0.136936	0.0205161	6.754e-11	384
		rs62366600	T	C	5	75472997	0.0215054	-0.378966	0.0724365	2.49799e-07	24
18	HINT1	rs13359321	A	G	5	130917543	0.0340502	-0.169245	0.0378356	9.59708e-06	37
		rs10038333	A	G	5	131113610	0.0385305	-0.181956	0.0358178	5.38169e-07	42
		rs10053705	T	G	5	131214824	0.0385305	-0.181956	0.0358178	5.38169e-07	42
		rs10477731	C	A	5	131330842	0.0394265	-0.177035	0.0356545	9.4988e-07	43
		rs10079835	G	T	5	131450745	0.0376344	-0.179595	0.0363101	1.04334e-06	41
		rs148419177	G	A	5	131551762	0.0385996	-0.172928	0.0360394	2.12994e-06	42
		rs7730296	G	C	5	131670703	0.0451745	-0.171539	0.0357437	2.12131e-06	43
		rs6895631	G	A	5	131771999	0.0394265	-0.168147	0.0355166	2.88449e-06	43
		rs115606734	C	T	5	131958320	0.0358423	-0.178604	0.0369378	1.78494e-06	39
19	HNMT	rs11687448	G	T	2	138031459	0.459677	0.096648	0.019651	1.19555e-06	401
20	KAT2B	rs2948097	A	G	3	20063934	0.259857	-0.154982	0.024033	2.71749e-10	255
		rs4858155	G	C	3	20101528	0.446237	-0.114858	0.0207093	4.79086e-08	387
		rs4241502	G	A	3	20309730	0.366487	-0.12854	0.0213478	3.40739e-09	334
21	MTAP	rs10125220	G	C	9	21723302	0.432796	-0.125244	0.0254129	1.13776e-06	366
		rs10121449	A	G	9	21826517	0.421147	-0.122174	0.0252297	1.72424e-06	358
22	NDST1	rs74848284	G	A	5	150437813	0.0546595	-0.425594	0.0566063	2.67687e-13	60
		rs79832093	A	G	5	150444938	0.0286738	-0.438683	0.0768138	1.95415e-08	32
		rs148774606	T	C	5	150461452	0.0143369	-0.838988	0.0994064	3.63768e-16	15
		rs73272643	A	G	5	150480627	0.0761649	-0.783272	0.03383	1.41674e-80	79
		rs2748216	T	C	5	150515930	0.203405	0.190405	0.0316387	3.46913e-09	204
		rs12516924	A	G	5	150522272	0.351254	-0.127452	0.0274644	4.46926e-06	321
		rs115043544	G	A	5	150740600	0.0116487	-1.00124	0.107894	5.53587e-19	12
		rs116712251	T	G	5	150956034	0.0107527	-0.822294	0.123736	8.09514e-11	12
23	NOS3	rs1800781	G	A	7	150995356	0.148746	-0.271956	0.0514503	1.89103e-07	150
24	NT5M	rs180904615	C	T	1	17275250	0.141577	0.699908	0.0372636	1.24705e-59	145
25	PMS2	rs187898320	G	A	7	5985647	0.136201	0.353431	0.0638265	5.02441e-08	151
		rs17343667	G	A	7	6025563	0.44086	0.222755	0.0404758	6.02648e-08	382
		rs144214505	C	T	7	6062868	0.0376344	0.615348	0.104735	7.8217e-09	40
		rs10240988	T	C	7	6183649	0.20377	-0.232752	0.0516469	8.25464e-06	203
		rs143156530	G	A	7	6250121	0.0170251	0.87936	0.158982	5.19409e-08	19
		rs35222054	G	A	7	6376419	0.0304659	0.60238	0.123719	1.51801e-06	34
		rs139186307	C	T	7	6530200	0.031362	0.646296	0.123595	2.53068e-07	35
		rs35513519	G	A	7	6564670	0.0394265	0.580403	0.0993931	9.56761e-09	42
		rs13312180	G	T	7	6589813	0.480287	-0.18882	0.0421479	9.31043e-06	412
		rs7792858	C	G	7	6726185	0.200717	0.589652	0.045491	3.15285e-33	203
		rs4724855	G	T	7	6822053	0.455197	0.254268	0.0405782	8.14041e-10	394
		rs4720686	C	A	7	6828723	0.419355	0.268589	0.0416885	2.81729e-10	376
		rs144690011	A	G	7	6832499	0.0170251	0.793141	0.160556	1.07526e-06	19
		rs9720029	G	C	7	6855822	0.282258	-0.220203	0.045865	2.10157e-06	270
		rs4307247	G	A	7	6864198	0.113799	0.302543	0.0633093	2.33694e-06	116
26	RAB5A	rs2948100	C	T	3	20008310	0.167563	-0.11249	0.0215044	2.50662e-07	175
27	RAC1	rs6949677	G	C	7	6299723	0.430108	0.0785816	0.0150896	2.82436e-07	383
		rs12666686	G	C	7	6363220	0.031362	0.220054	0.0400786	6.4539e-08	34
		rs836494	G	C	7	6376303	0.462366	0.171441	0.0121593	4.09858e-38	394
		rs7781877	T	C	7	6450365	0.163082	-0.112579	0.0181238	1.12355e-09	158
		rs113328266	C	T	7	6455602	0.0976702	0.157673	0.0226721	1.14167e-11	101
		rs34905002	G	C	7	6524291	0.441756	-0.0763231	0.0139409	7.02112e-08	377
28	SLC16A3	rs4970648	T	C	1	82118175	0.445341	0.0825883	0.0170714	1.76308e-06	383
29	TAP1	rs3763348	C	T	6	32855130	0.4319	0.11976	0.0167947	3.61851e-12	375
No.: This column typically represents a sequential number used to identify each row uniquely within the dataset. Gene: This column lists the gene associated with the single nucleotide polymorphism (SNP). rsid: This stands for "reference SNP identifier," which is a unique code assigned by NCBI's dbSNP database to identify each SNP. A1: This denotes one of the alleles at the SNP locus. A2: This den…
