# Supplementary material for: The "double-edged sword" effect of non-steroidal anti-inflammatory drugs (NSAIDs) in the treatment of endometriosis (EMS)
Source: Reprod Biol Endocrinol. 2025 Dec 6;24:9. doi: 10.1186/s12958-025-01508-7 (PMC12829210; doi:10.1186/s12958-025-01508-7)
Supplement: Supplementary file 16 — Supplementary Material 16. [file 12958_2025_1508_MOESM16_ESM.xlsx]

Supplementary Table13: Initial SNP dataset for the Mendelian Randomization analysis of FDFT1 and endometriosis
SNP	effect_allele.exposure	other_allele.exposure	effect_allele.outcome	other_allele.outcome	beta.exposure	beta.outcome	eaf.exposure	eaf.outcome	se.outcome	pval.outcome	samplesize.outcome	mr_keep.outcome	chr.exposure	pos.exposure	se.exposure	pval.exposure	samplesize.exposure	mr_keep.exposure	action	SNP_index	mr_keep	R2	f	meanf
rs10903342	C	A	C	A	0.159182	-0.038108	0.457885	0.461298	0.011465	0.000892	233257	TRUE	8	11672984	0.0297746	1.38175e-07	393	TRUE	2	1	TRUE	0.0677975109996202	28.4367689570079	28.5742768405589
rs2572433	A	G	A	G	-0.138705	0.02159	0.394265	0.603622	0.011766	0.066526	233257	TRUE	8	11243532	0.0301346	5.321e-06	354	TRUE	2	1	TRUE	0.0564685320635638	21.0665186714403	28.5742768405589
rs2736337	T	C	T	C	0.172426	-0.006272	0.24552	0.751726	0.01307	0.631326	233257	TRUE	8	11484371	0.0348372	1.02641e-06	242	TRUE	2	1	TRUE	0.0919234119953925	24.2948878655401	28.5742768405589
rs55986436	G	C	G	C	-0.298126	-0.008724	0.0591398	0.125352	0.018211	0.631925	233257	TRUE	8	11664302	0.0616954	1.81104e-06	63	TRUE	2	1	TRUE	0.270414412298738	22.6091077294926	28.5742768405589
rs7001819	T	C	T	C	-0.20665	0.026479	0.362007	0.64779	0.011901	0.026103	233257	TRUE	8	11792966	0.0294956	8.17394e-12	329	TRUE	2	1	TRUE	0.129827268792376	48.7874595152966	28.5742768405589
rs7461273	C	G	C	G	0.149315	-0.026465	0.459677	0.368605	0.015362	0.084945	233257	TRUE	8	11920468	0.029067	4.04416e-07	385	TRUE	2	1	FALSE	0.0641438226047888	26.2509183045756	28.5742768405589
