# Supplementary material for: The "double-edged sword" effect of non-steroidal anti-inflammatory drugs (NSAIDs) in the treatment of endometriosis (EMS)
Source: Reprod Biol Endocrinol. 2025 Dec 6;24:9. doi: 10.1186/s12958-025-01508-7 (PMC12829210; doi:10.1186/s12958-025-01508-7)
Supplement: Supplementary file 19 — Supplementary Material 19. [file 12958_2025_1508_MOESM19_ESM.xlsx]

Supplementary Table16: Initial SNP dataset for the Mendelian Randomization analysis of PTGER4 and endometriosis
SNP	effect_allele.exposure	other_allele.exposure	effect_allele.outcome	other_allele.outcome	beta.exposure	beta.outcome	eaf.exposure	eaf.outcome	se.outcome	pval.outcome	samplesize.outcome	mr_keep.outcome	chr.exposure	pos.exposure	se.exposure	pval.exposure	samplesize.exposure	mr_keep.exposure	action	SNP_index	mr_keep	R2	f	meanf
rs17819339	T	C	T	C	0.133304	-0.037653	0.238351	0.820848	0.014694	0.01041	233257	TRUE	5	40074127	0.0216143	1.45776e-09	235	TRUE	2	1	TRUE	0.139310169829533	37.7130859834285	38.5506865295648
rs412118	A	G	A	G	0.138251	-0.037881	0.267921	0.762069	0.013164	0.00402	233257	TRUE	5	39969243	0.0207322	7.01944e-11	258	TRUE	2	1	TRUE	0.147016681382894	44.1231025420737	38.5506865295648
rs519487	C	T	C	T	-0.14976	0.040941	0.244624	0.232324	0.013289	0.002073	233257	TRUE	5	39849946	0.021557	1.19693e-11	241	TRUE	2	1	TRUE	0.166848388196771	47.8625549228923	38.5506865295648
rs72745623	A	G	A	G	0.137252	-0.0471	0.27957	0.726433	0.01261	0.000189	233257	TRUE	5	39743852	0.020837	1.16414e-10	273	TRUE	2	1	TRUE	0.137134693504242	43.069876213446	38.5506865295648
rs73750542	G	T	G	T	0.102048	-0.039333	0.224014	0.841469	0.015573	0.011565	233257	TRUE	5	40175021	0.0227247	8.87217e-06	223	TRUE	2	1	TRUE	0.0829297611677537	19.9848129859834	38.5506865295648
