# Supplementary material for: The "double-edged sword" effect of non-steroidal anti-inflammatory drugs (NSAIDs) in the treatment of endometriosis (EMS)
Source: Reprod Biol Endocrinol. 2025 Dec 6;24:9. doi: 10.1186/s12958-025-01508-7 (PMC12829210; doi:10.1186/s12958-025-01508-7)
Supplement: Supplementary file 20 — Supplementary Material 20. [file 12958_2025_1508_MOESM20_ESM.xlsx]

Supplementary Table17: Strong instrumental variables (F-statistic > 10) for the Mendelian Randomization analysis of EPHB4 and endometriosis.
SNP	effect_allele.exposure	other_allele.exposure	effect_allele.outcome	other_allele.outcome	beta.exposure	beta.outcome	eaf.exposure	eaf.outcome	se.outcome	pval.outcome	samplesize.outcome	mr_keep.outcome	chr.exposure	pos.exposure	se.exposure	pval.exposure	samplesize.exposure	mr_keep.exposure	action	SNP_index	mr_keep	R2	f	meanf
rs11771518	A	C	A	C	0.198001	0.022412	0.458781	0.475388	0.011305	0.047443	233257	TRUE	7	100921850	0.0329369	3.60252e-09	397	TRUE	2	1	TRUE	0.0834339112674479	35.9563760385405	57.4267390400362
rs221792	A	G	A	G	0.246073	0.041329	0.149642	0.191805	0.014357	0.004006	233257	TRUE	7	100681034	0.046523	1.85734e-07	157	TRUE	2	1	TRUE	0.151243277006234	27.6200556659843	57.4267390400362
rs314361	A	G	A	G	-0.431125	-0.037455	0.46147	0.502178	0.011332	0.000954	233257	TRUE	7	100815383	0.0288667	8.26993e-42	402	TRUE	2	1	TRUE	0.356856688750401	221.945362726105	57.4267390400362
rs4596570	C	T	C	T	0.244137	0.01767	0.119176	0.838363	0.015747	0.261779	233257	TRUE	7	100413147	0.05377	7.08181e-06	129	TRUE	2	1	TRUE	0.137788024747289	20.2955649482562	57.4267390400362
rs4727465	T	A	T	A	-0.259139	0.018752	0.228495	0.187854	0.014517	0.196447	233257	TRUE	7	100841525	0.0390017	8.15651e-11	229	TRUE	2	1	TRUE	0.161622747757179	43.7611631789044	57.4267390400362
rs62482250	C	T	C	T	0.335665	0.021364	0.226703	0.728676	0.012726	0.093195	233257	TRUE	7	100668434	0.0369046	2.38587e-18	222	TRUE	2	1	TRUE	0.271480809659929	81.9824363134546	57.4267390400362
rs6465780	C	T	C	T	0.1835	0.00585	0.486559	0.518157	0.011302	0.604743	233257	TRUE	7	101059730	0.0332885	5.74268e-08	408	TRUE	2	1	TRUE	0.0693148527721201	30.237755818177	57.4267390400362
rs76325149	C	T	C	T	-0.368637	-0.008292	0.077957	0.89525	0.018737	0.658109	233257	TRUE	7	100791968	0.0617495	4.57325e-09	86	TRUE	2	1	TRUE	0.29299251031163	34.8106225536946	57.4267390400362
rs77167460	C	T	C	T	-0.42836	-0.027638	0.0349462	0.979143	0.040795	0.498105	233257	TRUE	7	101088357	0.092761	4.96475e-06	39	TRUE	2	1	TRUE	0.353500778887862	20.2313141172095	57.4267390400362
