# Supplementary material for: The "double-edged sword" effect of non-steroidal anti-inflammatory drugs (NSAIDs) in the treatment of endometriosis (EMS)
Source: Reprod Biol Endocrinol. 2025 Dec 6;24:9. doi: 10.1186/s12958-025-01508-7 (PMC12829210; doi:10.1186/s12958-025-01508-7)
Supplement: Supplementary file 21 — Supplementary Material 21. [file 12958_2025_1508_MOESM21_ESM.xlsx]

Supplementary Table18: Strong instrumental variables (F-statistic > 10) for the Mendelian Randomization analysis of FABP2 and endometriosis.
SNP	effect_allele.exposure	other_allele.exposure	effect_allele.outcome	other_allele.outcome	beta.exposure	beta.outcome	eaf.exposure	eaf.outcome	se.outcome	pval.outcome	samplesize.outcome	mr_keep.outcome	chr.exposure	pos.exposure	se.exposure	pval.exposure	samplesize.exposure	mr_keep.exposure	action	SNP_index	mr_keep	R2	f	meanf
rs10013668	A	G	A	G	-0.204774	0.001517	0.46595	0.54138	0.0113	0.893172	233257	TRUE	4	118975143	0.0450827	7.02415e-06	397	TRUE	2	1	TRUE	0.0494010970572892	20.5275151036075	68.2703626930276
rs10020420	C	T	C	T	-0.787947	-0.011741	0.240143	0.223054	0.013609	0.388301	233257	TRUE	4	119366276	0.0412412	3.62709e-61	241	TRUE	2	1	TRUE	0.602331499042462	362.003095353333	68.2703626930276
rs11098473	G	C	G	C	-0.228143	-0.014492	0.289427	0.315507	0.012166	0.233556	233257	TRUE	4	119040155	0.0474085	1.99247e-06	266	TRUE	2	1	TRUE	0.0800878416030715	22.9839229650532	68.2703626930276
rs116473060	A	C	A	C	0.523371	0.019285	0.0430108	0.972994	0.036061	0.592828	233257	TRUE	4	119712738	0.106397	1.19082e-06	45	TRUE	2	1	TRUE	0.34968227638086	23.1215255839822	68.2703626930276
rs11727970	G	A	G	A	-0.318955	-0.014567	0.154122	0.816534	0.014478	0.314341	233257	TRUE	4	119356993	0.0634575	7.0327e-07	162	TRUE	2	1	TRUE	0.134908669066392	24.9515701739002	68.2703626930276
rs11736059	A	G	A	G	-0.237007	-0.005799	0.392473	0.613533	0.011649	0.618663	233257	TRUE	4	119096631	0.0470831	6.77549e-07	360	TRUE	2	1	TRUE	0.065758076125236	25.1983888233111	68.2703626930276
rs1459055	G	A	G	A	-0.239924	-0.012386	0.430108	0.598688	0.011494	0.281168	233257	TRUE	4	119135660	0.0446821	1.22314e-07	375	TRUE	2	1	TRUE	0.0713968603530342	28.6785902121829	68.2703626930276
rs2249165	T	G	T	G	0.292037	0.010702	0.239247	0.752401	0.013117	0.414561	233257	TRUE	4	119697279	0.0514426	2.35608e-08	235	TRUE	2	1	TRUE	0.120600299660304	31.9534675870329	68.2703626930276
rs2622496	A	T	A	T	0.494101	-0.016278	0.323477	0.286344	0.012601	0.196393	233257	TRUE	4	119549100	0.0421643	4.06103e-28	303	TRUE	2	1	TRUE	0.311867993497606	136.416073014695	68.2703626930276
rs34478210	A	G	A	G	-0.349439	-0.002578	0.120968	0.841728	0.01533	0.866417	233257	TRUE	4	119214746	0.0686956	5.20332e-07	128	TRUE	2	1	TRUE	0.168157435299389	25.4709698046633	68.2703626930276
rs371590996	G	A	G	A	0.737852	0.012803	0.0268817	0.973853	0.04651	0.783107	233257	TRUE	4	119423738	0.138142	1.4181e-07	30	TRUE	2	1	TRUE	0.487433861740797	26.6270967003296	68.2703626930276
rs56905341	T	C	T	C	-0.312313	-0.009533	0.185484	0.798927	0.014193	0.501811	233257	TRUE	4	119655663	0.0589936	1.81241e-07	195	TRUE	2	1	TRUE	0.125664808380099	27.7391419787466	68.2703626930276
rs60899768	G	A	G	A	-0.305811	-0.010925	0.197133	0.791543	0.013966	0.43405	233257	TRUE	4	119399616	0.0564626	9.57541e-08	203	TRUE	2	1	TRUE	0.126261233430059	29.0458760563765	68.2703626930276
rs62319576	A	G	A	G	0.623141	0.01783	0.0394265	0.9717	0.035019	0.610672	233257	TRUE	4	119475773	0.113309	6.15428e-08	43	TRUE	2	1	TRUE	0.412923768687075	28.8376084964443	68.2703626930276
rs62328372	A	G	A	G	0.697626	0.009493	0.263441	0.761898	0.013285	0.474889	233257	TRUE	4	119245654	0.0427557	4.42183e-48	258	TRUE	2	1	TRUE	0.507849770105919	264.166372888002	68.2703626930276
rs77433397	G	A	G	A	0.379658	0.011284	0.244624	0.764293	0.020912	0.589475	233257	TRUE	4	119824124	0.0503057	2.20098e-13	239	TRUE	2	1	TRUE	0.192451547055312	56.4808420916298	68.2703626930276
rs79297533	A	G	A	G	0.727631	0.024148	0.134409	0.856363	0.016114	0.133966	233257	TRUE	4	119141263	0.0605635	2.6123e-29	144	TRUE	2	1	TRUE	0.500597499912171	142.339785994316	68.2703626930276
rs79647663	G	A	G	A	0.615497	0.015337	0.0394265	0.973821	0.036443	0.673878	233257	TRUE	4	119586007	0.111258	5.16701e-08	42	TRUE	2	1	TRUE	0.421525758456838	29.1474176850025	68.2703626930276
rs79812123	C	T	C	T	0.56462	0.035062	0.0528674	0.943222	0.024475	0.151974	233257	TRUE	4	119931829	0.100616	3.36463e-08	58	TRUE	2	1	TRUE	0.351885916133174	30.4045411046905	68.2703626930276
rs80223330	G	A	G	A	-0.351842	-0.014152	0.144265	0.817928	0.014663	0.334467	233257	TRUE	4	119501939	0.0645618	8.02036e-08	154	TRUE	2	1	TRUE	0.161672793058542	29.3134522432534	68.2703626930276
