# Supplementary material for: The "double-edged sword" effect of non-steroidal anti-inflammatory drugs (NSAIDs) in the treatment of endometriosis (EMS)
Source: Reprod Biol Endocrinol. 2025 Dec 6;24:9. doi: 10.1186/s12958-025-01508-7 (PMC12829210; doi:10.1186/s12958-025-01508-7)
Supplement: Supplementary file 23 — Supplementary Material 23. [file 12958_2025_1508_MOESM23_ESM.xlsx]

Supplementary Table20: Strong instrumental variables (F-statistic > 10) for the Mendelian Randomization analysis of HINT1 and endometriosis.
SNP	effect_allele.exposure	other_allele.exposure	effect_allele.outcome	other_allele.outcome	beta.exposure	beta.outcome	eaf.exposure	eaf.outcome	se.outcome	pval.outcome	samplesize.outcome	mr_keep.outcome	chr.exposure	pos.exposure	se.exposure	pval.exposure	samplesize.exposure	mr_keep.exposure	action	SNP_index	mr_keep	R2	f	meanf
rs10038333	A	G	A	G	-0.181956	0.057939	0.0385305	0.984014	0.045977	0.207589	233257	TRUE	5	131113610	0.0358178	5.38169e-07	42	TRUE	2	1	TRUE	0.380593526623163	24.5779495682871	22.4048538654282
rs10053705	T	G	T	G	-0.181956	0.051652	0.0385305	0.984055	0.046037	0.261862	233257	TRUE	5	131214824	0.0358178	5.38169e-07	42	TRUE	2	1	TRUE	0.380593526623163	24.5779495682871	22.4048538654282
rs10079835	G	T	G	T	-0.179595	0.014472	0.0376344	0.981563	0.042955	0.736193	233257	TRUE	5	131450745	0.0363101	1.04334e-06	41	TRUE	2	1	TRUE	0.373704877354947	23.2709623464573	22.4048538654282
rs115606734	C	T	C	T	-0.178604	0.023498	0.0358423	0.982834	0.044476	0.597297	233257	TRUE	5	131958320	0.0369378	1.78494e-06	39	TRUE	2	1	TRUE	0.374797351510333	22.1808113567381	22.4048538654282
rs13359321	A	G	A	G	-0.169245	0.069906	0.0340502	0.986188	0.049717	0.159685	233257	TRUE	5	130917543	0.0378356	9.59708e-06	37	TRUE	2	1	TRUE	0.350982323549861	18.9276529284005	22.4048538654282
rs148419177	G	A	G	A	-0.172928	0.01374	0.0385996	0.981466	0.042847	0.748459	233257	TRUE	5	131551762	0.0360394	2.12994e-06	42	TRUE	2	1	TRUE	0.354081884424653	21.92735431	22.4048538654282
rs6895631	G	A	G	A	-0.168147	0.019297	0.0394265	0.981449	0.042804	0.65213	233257	TRUE	5	131771999	0.0355166	2.88449e-06	43	TRUE	2	1	TRUE	0.342646345564927	21.3712969774774	22.4048538654282
