# Supplementary material for: The "double-edged sword" effect of non-steroidal anti-inflammatory drugs (NSAIDs) in the treatment of endometriosis (EMS)
Source: Reprod Biol Endocrinol. 2025 Dec 6;24:9. doi: 10.1186/s12958-025-01508-7 (PMC12829210; doi:10.1186/s12958-025-01508-7)
Supplement: Supplementary file 24 — Supplementary Material 24. [file 12958_2025_1508_MOESM24_ESM.xlsx]

Supplementary Table21: Strong instrumental variables (F-statistic > 10) for the Mendelian Randomization analysis of NDST1 and endometriosis.
SNP	effect_allele.exposure	other_allele.exposure	effect_allele.outcome	other_allele.outcome	beta.exposure	beta.outcome	eaf.exposure	eaf.outcome	se.outcome	pval.outcome	samplesize.outcome	mr_keep.outcome	chr.exposure	pos.exposure	se.exposure	pval.exposure	samplesize.exposure	mr_keep.exposure	action	SNP_index	mr_keep	R2	f	meanf
rs115043544	G	A	G	A	-1.00124	0.058485	0.0116487	0.981787	0.042256	0.166319	233257	TRUE	5	150740600	0.107894	5.53587e-19	12	TRUE	2	1	TRUE	0.877695280877675	71.7629938710567	104.410462257625
rs116712251	T	G	T	G	-0.822294	0.009908	0.0107527	0.985024	0.046386	0.830854	233257	TRUE	5	150956034	0.123736	8.09514e-11	12	TRUE	2	1	TRUE	0.786337565713741	36.8027991602974	104.410462257625
rs12516924	A	G	A	G	-0.127452	-0.000682	0.351254	0.585314	0.011549	0.952866	233257	TRUE	5	150522272	0.0274644	4.46926e-06	321	TRUE	2	1	TRUE	0.0628706005394641	21.4012297380002	104.410462257625
rs148774606	T	C	T	C	-0.838988	0.083409	0.0143369	0.982702	0.044351	0.060032	233257	TRUE	5	150461452	0.0994064	3.63768e-16	15	TRUE	2	1	TRUE	0.826053191010906	61.7354899785201	104.410462257625
rs2748216	T	C	T	C	0.190405	-0.014283	0.203405	0.205826	0.014203	0.314577	233257	TRUE	5	150515930	0.0316387	3.46913e-09	204	TRUE	2	1	TRUE	0.150769900299379	35.8625063704301	104.410462257625
rs73272643	A	G	A	G	-0.783272	0.024976	0.0761649	0.886883	0.017563	0.154976	233257	TRUE	5	150480627	0.03383	1.41674e-80	79	TRUE	2	1	TRUE	0.871559258579287	522.49825225458	104.410462257625
rs74848284	G	A	G	A	-0.425594	0.013309	0.0546595	0.930897	0.022233	0.549458	233257	TRUE	5	150437813	0.0566063	2.67687e-13	60	TRUE	2	1	TRUE	0.485101048337118	54.6434610377187	104.410462257625
rs79832093	A	G	A	G	-0.438683	-0.019955	0.0286738	0.981411	0.042381	0.637765	233257	TRUE	5	150444938	0.0768138	1.95415e-08	32	TRUE	2	1	TRUE	0.504762252815112	30.5769656503992	104.410462257625
