# Supplementary material for: The "double-edged sword" effect of non-steroidal anti-inflammatory drugs (NSAIDs) in the treatment of endometriosis (EMS)
Source: Reprod Biol Endocrinol. 2025 Dec 6;24:9. doi: 10.1186/s12958-025-01508-7 (PMC12829210; doi:10.1186/s12958-025-01508-7)
Supplement: Supplementary file 26 — Supplementary Material 26. [file 12958_2025_1508_MOESM26_ESM.xlsx]

## Sheet: Sheet1
Supplementary Table23: Summary of Causal Association Results for EPHB4 from Multiple MR Methods
Method	nsnp	b	se	pval	lo_ci	up_ci	OR	OR 95% CI	pval_bonferroni	pval_fdr
MR Egger	9	0.077	0.066	0.284	-0.053	0.207	1.08	0.948 - 1.231	1	0.284
Weighted median	9	0.074	0.021	<0.001	0.033	0.114	1.077	1.034 - 1.121	0.002	<0.001
Inverse variance weighted	9	0.067	0.019	<0.001	0.03	0.104	1.069	1.031 - 1.110	0.002	<0.001
Simple mode	9	0.066	0.034	0.088	-0.001	0.132	1.068	0.999 - 1.141	0.442	0.11
Weighted mode	9	0.077	0.023	0.01	0.032	0.122	1.08	1.032 - 1.130	0.052	0.017
Supplementary Table1: Summary of sensitivity analyses for the causal association of EPHB4
Analysis Item	Test Method	Statistic	P-value	Interpretation
Heterogeneity Test	Cochran’s Q (IVW)	Q = 11.52	0.174	No significant heterogeneity
	Cochran’s Q (MR Egger)	Q = 11.47	0.119	No significant heterogeneity
Horizontal Pleiotropy Test	MR-Egger Intercept Test	Intercept = -0.0031	0.878	No significant horizontal pleiotropy
Global Pleiotropy Test	MR-PRESSO Global Test	RSSobs = 14.23	0.239	No significant pleiotropy detected
Directionality Test	Steiger Directionality Test	9/9 SNPs support correct direction	-	Causal direction is correct (see Supplementary Table for details).
Outlier Correction	MR-PRESSO Outlier Test	-	-	No outliers detected
Robustness Test	Leave-one-out analysis	-	-	Results are robust. The effect estimate remained consistent in direction and significance after sequentially removing each SNP, with an overall effect of 0.067 (see Supplementary Table for details).
Colocalization Analysis	COLOC (H4 hypothesis)	PP4 = 0.567	-	Moderate evidence for a shared causal variant.
Supplementary Table2: Detailed results of the leave-one-out analysis
SNP	Beta (95% CI)	SE	P-value	OR (95% CI)
rs11771518	0.113 (0.001 to 0.225)	0.057	0.047	1.120 (1.001 to 1.252)
rs221792	0.168 (0.054 to 0.282)	0.058	0.004	1.183 (1.055 to 1.326)
rs314361	0.087 (0.035 to 0.138)	0.026	<0.001	1.091 (1.036 to 1.148)
rs4596570	0.072 (-0.054 to 0.199)	0.065	0.262	1.075 (0.947 to 1.220)
rs4727465	-0.072 (-0.182 to 0.037)	0.056	0.196	0.930 (0.833 to 1.038)
rs62482250	0.064 (-0.011 to 0.138)	0.038	0.093	1.066 (0.989 to 1.148)
rs6465780	0.032 (-0.089 to 0.153)	0.062	0.605	1.032 (0.915 to 1.165)
rs76325149	0.022 (-0.077 to 0.122)	0.051	0.658	1.023 (0.926 to 1.130)
rs77167460	0.065 (-0.122 to 0.251)	0.095	0.498	1.067 (0.885 to 1.286)
All SNPs (IVW)	0.067 (0.030 to 0.104)	0.019	<0.001	1.069 (1.031 to 1.110)
The “All SNPs (IVW)” row presents the overall effect estimate from the inverse-variance weighted (IVW) analysis using all instrumental variables.
Supplementary Table3: Detailed results of the Steiger directionality test
SNP	r.exposure	r.outcome	steiger_z	steiger_pvalue
rs11771518	0.289	0.006	0.865	0.387
rs221792	0.389	0.009	1.018	0.309
rs314361	0.597	-0.01	4.443	8.87e-06
rs4596570	0.371	0.004	0.833	0.405
rs4727465	0.402	0.004	1.327	0.185
rs62482250	0.521	0.005	2.353	0.0186
rs6465780	0.263	0.002	0.723	0.47
rs76325149	0.541	-0.001	1.587	0.112
rs77167460	0.595	-0.002	1.319	0.187
r.exposure and r.outcome represent the squared correlation (R²) of the SNP with the exposure (EPHB4) and the outcome (endometriosis), respectively. The Steiger test assesses the direction of causality by comparing these variances. A significant p-value (typically < 0.05) suggests that the assumed causal direction (exposure -> outcome) is correct.
