# Supplementary material for: The "double-edged sword" effect of non-steroidal anti-inflammatory drugs (NSAIDs) in the treatment of endometriosis (EMS)
Source: Reprod Biol Endocrinol. 2025 Dec 6;24:9. doi: 10.1186/s12958-025-01508-7 (PMC12829210; doi:10.1186/s12958-025-01508-7)
Supplement: Supplementary file 27 — Supplementary Material 27. [file 12958_2025_1508_MOESM27_ESM.xlsx]

## Sheet: Sheet1
Supplementary Table24: Summary of Causal Association Results for FABP2 from Multiple MR Methods
Method	nsnp	b	se	pval	lo_ci	up_ci	OR	OR 95% CI	pval_bonferroni	pval_fdr
MR Egger	20	0.009	0.018	0.629	-0.027	0.044	1.009	0.974 - 1.045	1	0.629
Weighted median	20	0.017	0.012	0.153	-0.006	0.039	1.017	0.994 - 1.040	0.765	0.255
Inverse variance weighted	20	0.02	0.008	0.01	0.005	0.036	1.02	1.005 - 1.036	0.05	0.05
Simple mode	20	0.032	0.018	0.101	-0.004	0.068	1.032	0.996 - 1.070	0.506	0.253
Weighted mode	20	0.016	0.014	0.253	-0.011	0.043	1.016	0.989 - 1.044	1	0.316
Supplementary Table1: Summary of sensitivity analyses for the causal association of FABP2
Analysis Item	Test Method	Statistic	P-value	Interpretation
Heterogeneity Test	Cochran’s Q (IVW)	Q = 8.23	0.984	No significant heterogeneity
	Cochran’s Q (MR Egger)	Q = 7.75	0.982	No significant heterogeneity
Horizontal Pleiotropy Test	MR-Egger Intercept Test	Intercept = 0.0054	0.496	No significant horizontal pleiotropy
Global Pleiotropy Test	MR-PRESSO Global Test	RSSobs = 9.61	0.975	No significant pleiotropy detected
Directionality Test	Steiger Directionality Test	20/20 SNPs support correct direction	-	Causal direction is correct (see Supplementary Table for details).
Outlier Correction	MR-PRESSO Outlier Test	-	-	No outliers detected
Robustness Test	Leave-one-out analysis	-	-	The effect estimate became non-significant upon the removal of any single SNP, suggesting the causal association is driven by the cumulative effect of multiple weak SNPs rather than a single influential variant (see Supplementary Table for details).
Colocalization Analysis	COLOC (H4 hypothesis)	PP4 = 0.0097	-	No evidence for a shared causal variant.
Supplementary Table2: Detailed results of the leave-one-out analysis
SNP	Beta (95% CI)	SE	P-value	OR (95% CI)
rs10013668	-0.007 (-0.116 to 0.101)	0.055	0.893	0.993 (0.891 to 1.106)
rs10020420	0.015 (-0.019 to 0.049)	0.017	0.388	1.015 (0.981 to 1.050)
rs11098473	0.064 (-0.041 to 0.168)	0.053	0.234	1.066 (0.960 to 1.183)
rs116473060	0.037 (-0.098 to 0.172)	0.069	0.593	1.038 (0.906 to 1.188)
rs11727970	0.046 (-0.043 to 0.135)	0.045	0.314	1.047 (0.958 to 1.144)
rs11736059	0.024 (-0.072 to 0.121)	0.049	0.619	1.025 (0.931 to 1.128)
rs1459055	0.052 (-0.042 to 0.146)	0.048	0.281	1.053 (0.959 to 1.157)
rs2249165	0.037 (-0.051 to 0.125)	0.045	0.415	1.037 (0.950 to 1.133)
rs2622496	-0.033 (-0.083 to 0.017)	0.026	0.196	0.968 (0.920 to 1.017)
rs34478210	0.007 (-0.079 to 0.093)	0.044	0.866	1.007 (0.924 to 1.098)
rs371590996	0.017 (-0.106 to 0.141)	0.063	0.783	1.018 (0.899 to 1.151)
rs56905341	0.031 (-0.059 to 0.120)	0.045	0.502	1.031 (0.943 to 1.127)
rs60899768	0.036 (-0.054 to 0.125)	0.046	0.434	1.036 (0.948 to 1.133)
rs62319576	0.029 (-0.082 to 0.139)	0.056	0.611	1.029 (0.922 to 1.149)
rs62328372	0.014 (-0.024 to 0.051)	0.019	0.475	1.014 (0.977 to 1.052)
rs77433397	0.030 (-0.078 to 0.138)	0.055	0.589	1.030 (0.925 to 1.148)
rs79297533	0.033 (-0.010 to 0.077)	0.022	0.134	1.034 (0.990 to 1.080)
rs79647663	0.025 (-0.091 to 0.141)	0.059	0.674	1.025 (0.913 to 1.151)
rs79812123	0.062 (-0.023 to 0.147)	0.043	0.152	1.064 (0.977 to 1.158)
rs80223330	0.040 (-0.041 to 0.122)	0.042	0.334	1.041 (0.959 to 1.130)
All SNPs (IVW)	0.020 (0.005 to 0.036)	0.008	0.01	1.020 (1.005 to 1.036)
The “All SNPs (IVW)” row presents the overall effect estimate from the inverse-variance weighted (IVW) analysis using all instrumental variables.
Supplementary Table3: Detailed results of the Steiger directionality test
SNP	r.exposure	r.outcome	steiger_z	steiger_pvalue
rs10013668	0.222	0	0.503	0.615
rs10020420	0.776	-0.003	7.368	1.74e-13
rs11098473	0.283	-0.004	0.677	0.498
rs116473060	0.591	0.002	1.405	0.16
rs11727970	0.367	-0.003	0.914	0.36
rs11736059	0.256	-0.002	0.643	0.52
rs1459055	0.267	-0.003	0.714	0.475
rs2249165	0.347	0.003	0.979	0.327
rs2622496	0.558	-0.004	3.256	0.00113
rs34478210	0.41	-0.001	1.031	0.303
rs371590996	0.698	0.001	1.769	0.0769
rs56905341	0.354	-0.002	0.931	0.352
rs60899768	0.355	-0.002	0.955	0.34
rs62319576	0.643	0.002	1.704	0.0883
rs62328372	0.713	0.002	5.78	7.47e-09
rs77433397	0.439	0.003	1.645	0.1
rs79297533	0.708	0.005	4.206	2.6e-05
rs79647663	0.649	0.001	1.731	0.0835
rs79812123	0.593	0.004	1.621	0.105
rs80223330	0.402	-0.003	1.085	0.278
r.exposure and r.outcome represent the squared correlation (R²) of the SNP with the exposure (FABP2) and the outcome (endometriosis), respectively. The Steiger test assesses the direction of causality by comparing these variances. A significant p-value (typically < 0.05) suggests that the assumed causal direction (exposure -> outcome) is correct.
