# Supplementary material for: The "double-edged sword" effect of non-steroidal anti-inflammatory drugs (NSAIDs) in the treatment of endometriosis (EMS)
Source: Reprod Biol Endocrinol. 2025 Dec 6;24:9. doi: 10.1186/s12958-025-01508-7 (PMC12829210; doi:10.1186/s12958-025-01508-7)
Supplement: Supplementary file 28 — Supplementary Material 28. [file 12958_2025_1508_MOESM28_ESM.xlsx]

## Sheet: Sheet1
Supplementary Table25: Summary of Causal Association Results for FDFT1 from Multiple MR Methods
Method	nsnp	b	se	pval	lo_ci	up_ci	OR	OR 95% CI	pval_bonferroni	pval_fdr
MR Egger	5	0.187	0.149	0.297	-0.104	0.478	1.206	0.901 - 1.613	1	0.297
Weighted median	5	-0.091	0.043	0.035	-0.176	-0.006	0.913	0.838 - 0.994	0.176	0.097
Inverse variance weighted	5	-0.098	0.047	0.039	-0.19	-0.005	0.907	0.827 - 0.995	0.194	0.097
Simple mode	5	-0.138	0.079	0.157	-0.293	0.017	0.871	0.746 - 1.018	0.784	0.261
Weighted mode	5	-0.114	0.078	0.217	-0.266	0.038	0.893	0.767 - 1.039	1	0.271
Supplementary Table1: Summary of sensitivity analyses for the causal association of FDFT1
Analysis Item	Test Method	Statistic	P-value	Interpretation
Heterogeneity Test	Cochran’s Q (IVW)	Q = 9.59	0.048	Marginal heterogeneity
	Cochran’s Q (MR Egger)	Q = 4.17	0.244	No significant heterogeneity
Horizontal Pleiotropy Test	MR-Egger Intercept Test	Intercept = -0.0549	0.143	No significant horizontal pleiotropy
Global Pleiotropy Test	MR-PRESSO Global Test	RSSobs = 15.50	0.098	No significant pleiotropy detected
Directionality Test	Steiger Directionality Test	5/5 SNPs support correct direction	-	Causal direction is correct (see Supplementary Table for details).
Outlier Correction	MR-PRESSO Outlier Test	-	-	No outliers detected
Robustness Test	Leave-one-out analysis	-	-	Results are robust. The protective direction of the overall effect (-0.098) remained consistent after sequentially removing each SNP. The combined effect remained significant even after removing the two most influential SNPs, demonstrating the robustness of the finding (see Supplementary Table for details).
Colocalization Analysis	COLOC (H4 hypothesis)	PP4 = 0.0656	-	No evidence for a shared causal variant.
Supplementary Table2: Detailed results of the leave-one-out analysis
SNP	Beta (95% CI)	SE	P-value	OR (95% CI)
rs10903342	-0.239 (-0.381 to -0.098)	0.072	<0.001	0.787 (0.683 to 0.906)
rs2572433	-0.156 (-0.322 to 0.011)	0.085	0.067	0.856 (0.725 to 1.011)
rs2736337	-0.036 (-0.185 to 0.112)	0.076	0.631	0.964 (0.831 to 1.119)
rs55986436	0.029 (-0.090 to 0.149)	0.061	0.632	1.030 (0.914 to 1.161)
rs7001819	-0.128 (-0.241 to -0.015)	0.058	0.026	0.880 (0.786 to 0.985)
All SNPs (IVW)	-0.098 (-0.190 to -0.005)	0.047	0.039	0.907 (0.827 to 0.995)
The “All SNPs (IVW)” row presents the overall effect estimate from the inverse-variance weighted (IVW) analysis using all instrumental variables.
Supplementary Table3: Detailed results of the Steiger directionality test
SNP	r.exposure	r.outcome	steiger_z	steiger_pvalue
rs10903342	0.26	-0.01	0.692	0.489
rs2572433	0.238	0.006	0.544	0.586
rs2736337	0.303	-0.001	0.746	0.456
rs55986436	0.52	-0.002	1.226	0.22
rs7001819	0.36	0.007	1.256	0.209
r.exposure and r.outcome represent the squared correlation (R²) of the SNP with the exposure (FDFT1) and the outcome (endometriosis), respectively. The Steiger test assesses the direction of causality by comparing these variances. A significant p-value (typically < 0.05) suggests that the assumed causal direction (exposure -> outcome) is correct.
