# Supplementary material for: The "double-edged sword" effect of non-steroidal anti-inflammatory drugs (NSAIDs) in the treatment of endometriosis (EMS)
Source: Reprod Biol Endocrinol. 2025 Dec 6;24:9. doi: 10.1186/s12958-025-01508-7 (PMC12829210; doi:10.1186/s12958-025-01508-7)
Supplement: Supplementary file 29 — Supplementary Material 29. [file 12958_2025_1508_MOESM29_ESM.xlsx]

## Sheet: Sheet1
Supplementary Table26: Summary of Causal Association Results for HINT1 from Multiple MR Methods
Method	nsnp	b	se	pval	lo_ci	up_ci	OR	OR 95% CI	pval_bonferroni	pval_fdr
MR Egger	7	-0.633	3.143	0.848	-6.794	5.529	0.531	0.001 - 251.786	1	0.848
Weighted median	7	-0.127	0.118	0.284	-0.359	0.105	0.881	0.698 - 1.111	1	0.711
Inverse variance weighted	7	-0.192	0.096	0.046	-0.381	-0.004	0.825	0.683 - 0.996	0.228	0.228
Simple mode	7	-0.101	0.165	0.563	-0.424	0.222	0.904	0.654 - 1.249	1	0.722
Weighted mode	7	-0.1	0.169	0.577	-0.431	0.232	0.905	0.650 - 1.261	1	0.722
Supplementary Table1: Summary of sensitivity analyses for the causal association of HINT1
Analysis Item	Test Method	Statistic	P-value	Interpretation
Heterogeneity Test	Cochran’s Q (IVW)	Q = 1.52	0.958	No significant heterogeneity
	Cochran’s Q (MR Egger)	Q = 1.50	0.913	No significant heterogeneity
Horizontal Pleiotropy Test	MR-Egger Intercept Test	Intercept = 0.0776	0.894	No significant horizontal pleiotropy
Global Pleiotropy Test	MR-PRESSO Global Test	RSSobs = 2.03	0.969	No significant pleiotropy detected
Directionality Test	Steiger Directionality Test	7/7 SNPs support correct direction	-	Causal direction is correct (see Supplementary Table for details).
Outlier Correction	MR-PRESSO Outlier Test	-	-	No outliers detected
Robustness Test	Leave-one-out analysis	-	-	The effect estimate became non-significant upon the removal of any single SNP, suggesting the causal association is driven by the cumulative effect of multiple weak SNPs rather than a single influential variant (see Supplementary Table for details).
Colocalization Analysis	COLOC (H4 hypothesis)	PP4 = 4.86e-05	-	No evidence for a shared causal variant.
Supplementary Table2: Detailed results of the leave-one-out analysis
SNP	Beta (95% CI)	SE	P-value	OR (95% CI)
rs10038333	-0.318 (-0.814 to 0.177)	0.253	0.208	0.727 (0.443 to 1.193)
rs10053705	-0.284 (-0.780 to 0.212)	0.253	0.262	0.753 (0.459 to 1.236)
rs10079835	-0.081 (-0.549 to 0.388)	0.239	0.736	0.923 (0.577 to 1.474)
rs115606734	-0.132 (-0.620 to 0.357)	0.249	0.597	0.877 (0.538 to 1.428)
rs13359321	-0.413 (-0.989 to 0.163)	0.294	0.16	0.662 (0.372 to 1.177)
rs148419177	-0.079 (-0.565 to 0.406)	0.248	0.748	0.924 (0.568 to 1.501)
rs6895631	-0.115 (-0.614 to 0.384)	0.255	0.652	0.892 (0.541 to 1.468)
All SNPs (IVW)	-0.192 (-0.381 to -0.004)	0.096	0.046	0.825 (0.683 to 0.996)
The “All SNPs (IVW)” row presents the overall effect estimate from the inverse-variance weighted (IVW) analysis using all instrumental variables.
Supplementary Table3: Detailed results of the Steiger directionality test
SNP	r.exposure	r.outcome	steiger_z	steiger_pvalue
rs10038333	0.617	0.004	1.51	0.131
rs10053705	0.617	0.004	1.51	0.131
rs10079835	0.611	0.001	1.455	0.146
rs115606734	0.612	0.002	1.422	0.155
rs13359321	0.592	0.004	1.27	0.204
rs148419177	0.595	0.001	1.376	0.169
rs6895631	0.585	0.001	1.336	0.181
r.exposure and r.outcome represent the squared correlation (R²) of the SNP with the exposure (HINT1) and the outcome (endometriosis), respectively. The Steiger test assesses the direction of causality by comparing these variances. A significant p-value (typically < 0.05) suggests that the assumed causal direction (exposure -> outcome) is correct.
