# Supplementary material for: The "double-edged sword" effect of non-steroidal anti-inflammatory drugs (NSAIDs) in the treatment of endometriosis (EMS)
Source: Reprod Biol Endocrinol. 2025 Dec 6;24:9. doi: 10.1186/s12958-025-01508-7 (PMC12829210; doi:10.1186/s12958-025-01508-7)
Supplement: Supplementary file 30 — Supplementary Material 30. [file 12958_2025_1508_MOESM30_ESM.xlsx]

## Sheet: Sheet1
Supplementary Table27: Summary of Causal Association Results for NDST1 from Multiple MR Methods
Method	nsnp	b	se	pval	lo_ci	up_ci	OR	OR 95% CI	pval_bonferroni	pval_fdr
MR Egger	8	-0.044	0.025	0.127	-0.094	0.005	0.957	0.911 - 1.005	0.636	0.184
Weighted median	8	-0.034	0.019	0.081	-0.071	0.004	0.967	0.931 - 1.004	0.406	0.184
Inverse variance weighted	8	-0.039	0.016	0.014	-0.07	-0.008	0.962	0.933 - 0.992	0.071	0.071
Simple mode	8	-0.032	0.028	0.292	-0.087	0.023	0.968	0.916 - 1.023	1	0.292
Weighted mode	8	-0.035	0.021	0.147	-0.076	0.007	0.966	0.927 - 1.007	0.736	0.184
Supplementary Table1: Summary of sensitivity analyses for the causal association of NDST1
Analysis Item	Test Method	Statistic	P-value	Interpretation
Heterogeneity Test	Cochran’s Q (IVW)	Q = 3.11	0.875	No significant heterogeneity
	Cochran’s Q (MR Egger)	Q = 3.02	0.806	No significant heterogeneity
Horizontal Pleiotropy Test	MR-Egger Intercept Test	Intercept = 0.0033	0.781	No significant horizontal pleiotropy
Global Pleiotropy Test	MR-PRESSO Global Test	RSSobs = 3.86	0.89	No significant pleiotropy detected
Directionality Test	Steiger Directionality Test	8/8 SNPs support correct direction	-	Causal direction is correct (see Supplementary Table for details).
Outlier Correction	MR-PRESSO Outlier Test	-	-	No outliers detected
Robustness Test	Leave-one-out analysis	-	-	Results are robust. The effect estimates fluctuated around the null value with confidence intervals crossing the null upon the sequential removal of each SNP, demonstrating that the finding is not driven by any single instrumental variable (see Supplementary Table for details).
Colocalization Analysis	COLOC (H4 hypothesis)	PP4 = 0.0233	-	No evidence for a shared causal variant.
Supplementary Table2: Detailed results of the leave-one-out analysis
SNP	Beta (95% CI)	SE	P-value	OR (95% CI)
rs115043544	-0.058 (-0.141 to 0.024)	0.042	0.166	0.943 (0.868 to 1.025)
rs116712251	-0.012 (-0.123 to 0.099)	0.056	0.831	0.988 (0.885 to 1.104)
rs12516924	0.005 (-0.172 to 0.183)	0.091	0.953	1.005 (0.842 to 1.201)
rs148774606	-0.099 (-0.203 to 0.004)	0.053	0.06	0.905 (0.816 to 1.004)
rs2748216	-0.075 (-0.221 to 0.071)	0.075	0.315	0.928 (0.802 to 1.074)
rs73272643	-0.032 (-0.076 to 0.012)	0.022	0.155	0.969 (0.927 to 1.012)
rs74848284	-0.031 (-0.134 to 0.071)	0.052	0.549	0.969 (0.875 to 1.074)
rs79832093	0.045 (-0.144 to 0.235)	0.097	0.638	1.047 (0.866 to 1.265)
All SNPs (IVW)	-0.039 (-0.070 to -0.008)	0.016	0.014	0.962 (0.933 to 0.992)
The “All SNPs (IVW)” row presents the overall effect estimate from the inverse-variance weighted (IVW) analysis using all instrumental variables.
Supplementary Table3: Detailed results of the Steiger directionality test
SNP	r.exposure	r.outcome	steiger_z	steiger_pvalue
rs115043544	0.937	0.004	3.765	0.000167
rs116712251	0.887	0.001	2.552	0.0107
rs12516924	0.251	0	0.579	0.563
rs148774606	0.909	0.006	3.43	0.000603
rs2748216	0.388	-0.003	1.16	0.246
rs73272643	0.934	0.004	10.6	2.97e-26
rs74848284	0.696	0.002	2.552	0.0107
rs79832093	0.71	-0.001	1.931	0.0534
r.exposure and r.outcome represent the squared correlation (R²) of the SNP with the exposure (NDST1) and the outcome (endometriosis), respectively. The Steiger test assesses the direction of causality by comparing these variances. A significant p-value (typically < 0.05) suggests that the assumed causal direction (exposure -> outcome) is correct.
