# Supplementary material for: The "double-edged sword" effect of non-steroidal anti-inflammatory drugs (NSAIDs) in the treatment of endometriosis (EMS)
Source: Reprod Biol Endocrinol. 2025 Dec 6;24:9. doi: 10.1186/s12958-025-01508-7 (PMC12829210; doi:10.1186/s12958-025-01508-7)
Supplement: Supplementary file 31 — Supplementary Material 31. [file 12958_2025_1508_MOESM31_ESM.xlsx]

## Sheet: Sheet1
Supplementary Table28: Summary of Causal Association Results for PTGER4 from Multiple MR Methods
Method	nsnp	b	se	pval	lo_ci	up_ci	OR	OR 95% CI	pval_bonferroni	pval_fdr
MR Egger	5	-0.047	0.416	0.917	-0.862	0.767	0.954	0.422 - 2.154	1	0.917
Weighted median	5	-0.278	0.059	<0.001	-0.395	-0.162	0.757	0.674 - 0.850	<0.001	<0.001
Inverse variance weighted	5	-0.302	0.046	<0.001	-0.392	-0.213	0.739	0.676 - 0.808	<0.001	<0.001
Simple mode	5	-0.276	0.078	0.024	-0.43	-0.123	0.759	0.651 - 0.884	0.121	0.03
Weighted mode	5	-0.275	0.073	0.02	-0.419	-0.132	0.759	0.658 - 0.876	0.099	0.03
Supplementary Table1: Summary of sensitivity analyses for the causal association of PTGER4
Analysis Item	Test Method	Statistic	P-value	Interpretation
Heterogeneity Test	Cochran’s Q (IVW)	Q = 0.72	0.949	No significant heterogeneity
	Cochran’s Q (MR Egger)	Q = 0.34	0.952	No significant heterogeneity
Horizontal Pleiotropy Test	MR-Egger Intercept Test	Intercept = -0.0346	0.581	No significant horizontal pleiotropy
Global Pleiotropy Test	MR-PRESSO Global Test	RSSobs = 1.10	0.953	No significant pleiotropy detected
Directionality Test	Steiger Directionality Test	5/5 SNPs support correct direction	-	Causal direction is correct (see Supplementary Table for details).
Outlier Correction	MR-PRESSO Outlier Test	-	-	No outliers detected
Robustness Test	Leave-one-out analysis	-	-	Results are robust. The effect estimates remained significant upon the sequential removal of each SNP, indicating that the causal association is supported by multiple independent SNPs rather than relying on a single instrumental variable (see Supplementary Table for details).
Colocalization Analysis	COLOC (H4 hypothesis)	PP4 = 0.606	-	Evidence for a shared causal variant.
Supplementary Table2: Detailed results of the leave-one-out analysis
SNP	Beta (95% CI)	SE	P-value	OR (95% CI)
rs17819339	-0.282 (-0.499 to -0.066)	0.11	0.01	0.754 (0.607 to 0.936)
rs412118	-0.274 (-0.461 to -0.087)	0.095	0.004	0.760 (0.631 to 0.916)
rs519487	-0.273 (-0.447 to -0.099)	0.089	0.002	0.761 (0.639 to 0.905)
rs72745623	-0.343 (-0.523 to -0.163)	0.092	<0.001	0.710 (0.593 to 0.850)
rs73750542	-0.385 (-0.685 to -0.086)	0.153	0.012	0.680 (0.504 to 0.917)
All SNPs (IVW)	-0.302 (-0.392 to -0.213)	0.046	<0.001	0.739 (0.676 to 0.808)
The “All SNPs (IVW)” row presents the overall effect estimate from the inverse-variance weighted (IVW) analysis using all instrumental variables.
Supplementary Table3: Detailed results of the Steiger directionality test
SNP	r.exposure	r.outcome	steiger_z	steiger_pvalue
rs17819339	0.373	-0.008	1.143	0.253
rs412118	0.383	-0.009	1.27	0.204
rs519487	0.408	0.01	1.409	0.159
rs72745623	0.37	-0.012	1.212	0.226
rs73750542	0.288	-0.008	0.642	0.521
r.exposure and r.outcome represent the squared correlation (R²) of the SNP with the exposure (PTGER4) and the outcome (endometriosis), respectively. The Steiger test assesses the direction of causality by comparing these variances. A significant p-value (typically < 0.05) suggests that the assumed causal direction (exposure -> outcome) is correct.
