# Supplementary material for: The "double-edged sword" effect of non-steroidal anti-inflammatory drugs (NSAIDs) in the treatment of endometriosis (EMS)
Source: Reprod Biol Endocrinol. 2025 Dec 6;24:9. doi: 10.1186/s12958-025-01508-7 (PMC12829210; doi:10.1186/s12958-025-01508-7)
Supplement: Supplementary file 33 — Supplementary Material 33. [file 12958_2025_1508_MOESM33_ESM.xlsx]

## Sheet: Sheet1
Supplementary Table30: Reverse Mendelian randomization analysis of the effect of endometriosis on FABP2 expression levels
Analysis Item	Test Method	Statistic	P-value	Interpretation
Instrumental Variable Selection	-	-	-	No suitable instrumental variables found
Reverse Causality Test	-	-	-	Not applicable
Directionality Test	-	-	-	Not applicable
Heterogeneity Test	-	-	-	Not applicable
Horizontal Pleiotropy Test	-	-	-	Not applicable
Robustness Test	-	-	-	Not applicable
