# Supplementary material for: The "double-edged sword" effect of non-steroidal anti-inflammatory drugs (NSAIDs) in the treatment of endometriosis (EMS)
Source: Reprod Biol Endocrinol. 2025 Dec 6;24:9. doi: 10.1186/s12958-025-01508-7 (PMC12829210; doi:10.1186/s12958-025-01508-7)
Supplement: Supplementary file 37 — Supplementary Material 37. [file 12958_2025_1508_MOESM37_ESM.xlsx]

## Sheet: Sheet1
Supplementary Table34: Reverse Mendelian randomization analysis of the effect of endometriosis on PTGER4 expression levels
Analysis Item	Test Method	Statistic	P-value	Interpretation
Reverse Causality Test	Wald Ratio	Beta = -2.91	< 0.001	Direction of the instrument is correct, effect is significant
Directionality Test	Steiger Directionality Test	1/1 SNPs support correct direction	-	Causal direction is correct
Heterogeneity Test	Cochran’s Q	-	-	Not calculable (only 1 SNP)
Horizontal Pleiotropy Test	MR-Egger Intercept Test	-	-	Not calculable (only 1 SNP)
Robustness Test	Leave-one-out analysis	-	-	Not applicable (only 1 SNP)
Supplementary Table: Directionality test for the reverse causal relationship
SNP	R.exposure	R.outcome	Steiger Direction	Wald Ratio (95% CI)	SE	P-value
rs72745623	5.98e-05	0.00115	Correct	-2.91 (-3.78 to -2.05)	0.44	< 0.001
