# Supplementary material for: The "double-edged sword" effect of non-steroidal anti-inflammatory drugs (NSAIDs) in the treatment of endometriosis (EMS)
Source: Reprod Biol Endocrinol. 2025 Dec 6;24:9. doi: 10.1186/s12958-025-01508-7 (PMC12829210; doi:10.1186/s12958-025-01508-7)
Supplement: Supplementary file 38 — Supplementary Material 38. [file 12958_2025_1508_MOESM38_ESM.xlsx]

## Sheet: Sheet1
Supplementary Table35: KEGG pathway enrichment analysis of the EPHB4 interaction network
ID	Description	GeneRatio	BgRatio	pvalue	p.adjust	qvalue	geneID	Count
hsa04360	Axon guidance	8/8	184/8863	2.97e-14	3.86e-13	2.81e-13	EFNA5/EFNB3/EFNB2/ABL1/EPHB4/EFNB1/RASA1/NGEF	8
hsa04014	Ras signaling pathway	3/8	238/8863	0.000969	0.0063	0.00459	EFNA5/ABL1/RASA1	3
