# Supplementary material for: The "double-edged sword" effect of non-steroidal anti-inflammatory drugs (NSAIDs) in the treatment of endometriosis (EMS)
Source: Reprod Biol Endocrinol. 2025 Dec 6;24:9. doi: 10.1186/s12958-025-01508-7 (PMC12829210; doi:10.1186/s12958-025-01508-7)
Supplement: Supplementary file 39 — Supplementary Material 39. [file 12958_2025_1508_MOESM39_ESM.xlsx]

## Sheet: Sheet1
Supplementary Table36: GO functional enrichment analysis of EPHB4
ONTOLOGY	ID	Description	GeneRatio	BgRatio	pvalue	p.adjust	qvalue	geneID	Count
BP	GO:0048013	ephrin receptor signaling pathway	7/8	52/18903	6.24867576038469e-18	3.84293559263659e-15	1.60492303740407e-15	EFNA5/EFNB3/EFNB2/EPHB4/EFNB1/RASA1/NGEF	7
BP	GO:0007409	axonogenesis	6/8	438/18903	4.02755516178461e-09	1.23847321224877e-06	5.17222873408129e-07	EFNA5/EFNB3/EFNB2/ABL1/EPHB4/EFNB1	6
BP	GO:0061564	axon development	6/8	490/18903	7.88629540392298e-09	1.61669055780421e-06	6.75177571423582e-07	EFNA5/EFNB3/EFNB2/ABL1/EPHB4/EFNB1	6
BP	GO:0007411	axon guidance	5/8	236/18903	1.57931048949954e-08	1.98415218417129e-06	8.28640364463492e-07	EFNA5/EFNB3/EFNB2/EPHB4/EFNB1	5
BP	GO:0097485	neuron projection guidance	5/8	237/18903	1.61313185704983e-08	1.98415218417129e-06	8.28640364463492e-07	EFNA5/EFNB3/EFNB2/EPHB4/EFNB1	5
BP	GO:0010975	regulation of neuron projection development	5/8	446/18903	3.77655080592618e-07	3.87096457607434e-05	1.61662876604559e-05	EFNA5/EFNB3/EFNB2/ABL1/NGEF	5
BP	GO:0022407	regulation of cell-cell adhesion	5/8	490/18903	6.02148929376382e-07	5.29030845094965e-05	2.20938855289981e-05	EFNA5/EFNB3/EFNB2/ABL1/EFNB1	5
BP	GO:0031295	T cell costimulation	3/8	45/18903	7.00126890294507e-07	5.38222546913902e-05	2.24777580568236e-05	EFNB3/EFNB2/EFNB1	3
BP	GO:0031294	lymphocyte costimulation	3/8	47/18903	7.9972145303817e-07	5.4647632624275e-05	2.28224601802706e-05	EFNB3/EFNB2/EFNB1	3
BP	GO:0050870	positive regulation of T cell activation	4/8	251/18903	2.03765111424222e-06	0.000125315543525896	5.23354601973791e-05	EFNB3/EFNB2/ABL1/EFNB1	4
BP	GO:1903039	positive regulation of leukocyte cell-cell adhesion	4/8	275/18903	2.93020398334579e-06	0.00016382504088706	6.84181599939112e-05	EFNB3/EFNB2/ABL1/EFNB1	4
BP	GO:0022409	positive regulation of cell-cell adhesion	4/8	322/18903	5.48138366723437e-06	0.000280920912945761	0.000117320843403964	EFNB3/EFNB2/ABL1/EFNB1	4
BP	GO:0002042	cell migration involved in sprouting angiogenesis	3/8	94/18903	6.54954155609348e-06	0.000309843696692115	0.000129399849367353	EFNB2/ABL1/EPHB4	3
BP	GO:0050863	regulation of T cell activation	4/8	376/18903	1.0124317613063e-05	0.000419476436977538	0.000175185709238373	EFNB3/EFNB2/ABL1/EFNB1	4
BP	GO:1903037	regulation of leukocyte cell-cell adhesion	4/8	377/18903	1.02311326092082e-05	0.000419476436977538	0.000175185709238373	EFNB3/EFNB2/ABL1/EFNB1	4
BP	GO:0051251	positive regulation of lymphocyte activation	4/8	400/18903	1.29265411797992e-05	0.000496863926598531	0.000207505003149408	EFNB3/EFNB2/ABL1/EFNB1	4
BP	GO:0007159	leukocyte cell-cell adhesion	4/8	414/18903	1.48054014938895e-05	0.000527195781334049	0.00022017247864015	EFNB3/EFNB2/ABL1/EFNB1	4
BP	GO:0001952	regulation of cell-matrix adhesion	3/8	125/18903	1.54301204292892e-05	0.000527195781334049	0.00022017247864015	EFNA5/ABL1/RASA1	3
BP	GO:0050808	synapse organization	4/8	432/18903	1.75094702755187e-05	0.000566753906286525	0.000236693116189837	EFNA5/EFNB2/ABL1/NGEF	4
BP	GO:0002696	positive regulation of leukocyte activation	4/8	450/18903	2.05629402723732e-05	0.000632310413375476	0.000264071443497845	EFNB3/EFNB2/ABL1/EFNB1	4
BP	GO:0010977	negative regulation of neuron projection development	3/8	142/18903	2.26098366595545e-05	0.000662145216458382	0.000276531335585529	EFNB3/EFNB2/NGEF	3
BP	GO:0050867	positive regulation of cell activation	4/8	467/18903	2.37926626329766e-05	0.00066511306905821	0.000277770798203172	EFNB3/EFNB2/ABL1/EFNB1	4
BP	GO:0045785	positive regulation of cell adhesion	4/8	484/18903	2.73830366793953e-05	0.000732198589470788	0.000305787686488442	EFNB3/EFNB2/ABL1/EFNB1	4
BP	GO:0001667	ameboidal-type cell migration	4/8	492/18903	2.92044827601641e-05	0.000748364870729206	0.000312539201468423	EFNB2/ABL1/EPHB4/EFNB1	4
BP	GO:0043534	blood vessel endothelial cell migration	3/8	177/18903	4.36672635304996e-05	0.00107421468285029	0.000448623675850186	EFNB2/ABL1/EPHB4	3
BP	GO:0002040	sprouting angiogenesis	3/8	185/18903	4.98172380685183e-05	0.00117836928508226	0.000492121703996699	EFNB2/ABL1/EPHB4	3
BP	GO:0031345	negative regulation of cell projection organization	3/8	194/18903	5.7387785618566e-05	0.00130716622797845	0.000545911099061602	EFNB3/EFNB2/NGEF	3
BP	GO:0050807	regulation of synapse organization	3/8	209/18903	7.16207786618765e-05	0.00157309924560907	0.000656972556146537	EFNA5/ABL1/NGEF	3
BP	GO:0050803	regulation of synapse structure or activity	3/8	215/18903	7.79059627839499e-05	0.0016521436935217	0.000689983844620101	EFNA5/ABL1/NGEF	3
BP	GO:0010810	regulation of cell-substrate adhesion	3/8	222/18903	8.56840065881414e-05	0.0017565221350569	0.000733575354649351	EFNA5/ABL1/RASA1	3
BP	GO:0007160	cell-matrix adhesion	3/8	238/18903	0.000105337060240869	0.00208975135639144	0.000872741687564416	EFNA5/ABL1/RASA1	3
BP	GO:0043542	endothelial cell migration	3/8	281/18903	0.000172218237218776	0.00330981924654835	0.00138227795662439	EFNB2/ABL1/EPHB4	3
BP	GO:0051056	regulation of small GTPase mediated signal transduction	3/8	305/18903	0.00021935165256963	0.00408385918482511	0.00170553982216059	ABL1/RASA1/NGEF	3
BP	GO:0007162	negative regulation of cell adhesion	3/8	308/18903	0.000225774328917161	0.00408385918482511	0.00170553982216059	EFNA5/ABL1/RASA1	3
BP	GO:0022604	regulation of cell morphogenesis	3/8	312/18903	0.00023452704224862	0.00412097517094004	0.00172104055063649	EFNA5/ABL1/RASA1	3
BP	GO:1901214	regulation of neuron death	3/8	325/18903	0.000264494436316566	0.00451844662040801	0.00188703632927609	EFNB2/ABL1/RASA1	3
BP	GO:1900024	regulation of substrate adhesion-dependent cell spreading	2/8	61/18903	0.000283253529020518	0.00470813298236807	0.00196625493829321	EFNA5/ABL1	2
BP	GO:0051893	regulation of focal adhesion assembly	2/8	64/18903	0.00031184500561057	0.00491755585770514	0.00205371609632872	EFNA5/ABL1	2
BP	GO:0090109	regulation of cell-substrate junction assembly	2/8	64/18903	0.00031184500561057	0.00491755585770514	0.00205371609632872	EFNA5/ABL1	2
BP	GO:0010812	negative regulation of cell-substrate adhesion	2/8	66/18903	0.000331658836397371	0.00502658864512838	0.00209925139822221	EFNA5/RASA1	2
BP	GO:0150116	regulation of cell-substrate junction organization	2/8	69/18903	0.000362506911769593	0.00502658864512838	0.00209925139822221	EFNA5/ABL1	2
BP	GO:0032956	regulation of actin cytoskeleton organization	3/8	365/18903	0.000372053228773055	0.00502658864512838	0.00209925139822221	EFNA5/ABL1/RASA1	3
BP	GO:0010631	epithelial cell migration	3/8	366/18903	0.000375052833179271	0.00502658864512838	0.00209925139822221	EFNB2/ABL1/EPHB4	3
BP	GO:0032535	regulation of cellular component size	3/8	367/18903	0.000378068105397129	0.00502658864512838	0.00209925139822221	EFNA5/ABL1/RASA1	3
BP	GO:0070997	neuron death	3/8	368/18903	0.000381099081842102	0.00502658864512838	0.00209925139822221	EFNB2/ABL1/RASA1	3
BP	GO:0031589	cell-substrate adhesion	3/8	369/18903	0.00038414579889599	0.00502658864512838	0.00209925139822221	EFNA5/ABL1/RASA1	3
BP	GO:0090132	epithelium migration	3/8	369/18903	0.00038414579889599	0.00502658864512838	0.00209925139822221	EFNB2/ABL1/EPHB4	3
BP	GO:0090130	tissue migration	3/8	374/18903	0.000399616764306847	0.00509466758495096	0.00212768316769882	EFNB2/ABL1/EPHB4	3
BP	GO:0043087	regulation of GTPase activity	3/8	376/18903	0.000405916604329426	0.00509466758495096	0.00212768316769882	EFNA5/RASA1/NGEF	3
BP	GO:0018108	peptidyl-tyrosine phosphorylation	3/8	380/18903	0.000418708938209715	0.00512743598526149	0.00214136821635225	EFNA5/ABL1/EPHB4	3
BP	GO:0018212	peptidyl-tyrosine modification	3/8	382/18903	0.00042520200853388	0.00512743598526149	0.00214136821635225	EFNA5/ABL1/EPHB4	3
BP	GO:0032970	regulation of actin filament-based process	3/8	406/18903	0.000508269405120723	0.00601126315671624	0.0025104804625396	EFNA5/ABL1/RASA1	3
BP	GO:0048041	focal adhesion assembly	2/8	85/18903	0.000549774203544175	0.00637945538074845	0.00266424837467287	EFNA5/ABL1	2
BP	GO:0034329	cell junction assembly	3/8	430/18903	0.0006011845176484	0.00684682367321789	0.00285943513267465	EFNA5/EFNB2/ABL1	3
BP	GO:1901216	positive regulation of neuron death	2/8	91/18903	0.000629822129554961	0.00704255653956911	0.0029411789399313	EFNB2/ABL1	2
BP	GO:0007044	cell-substrate junction assembly	2/8	95/18903	0.000686147304057861	0.00753536771420686	0.00314699139455109	EFNA5/ABL1	2
BP	GO:0010769	regulation of cell morphogenesis involved in differentiation	2/8	100/18903	0.000759872854869034	0.00819862817095537	0.00342398848731384	EFNA5/ABL1	2
BP	GO:0150115	cell-substrate junction organization	2/8	101/18903	0.000775059551449792	0.00821830386451072	0.0034322056361842	EFNA5/ABL1	2
BP	GO:1901890	positive regulation of cell junction assembly	2/8	106/18903	0.000853195705704958	0.00889348066116185	0.0037141793433008	EFNA5/ABL1	2
BP	GO:0061387	regulation of extent of cell growth	2/8	108/18903	0.000885476297569207	0.00907613205008437	0.00379045994047169	EFNA5/ABL1	2
BP	GO:0033674	positive regulation of kinase activity	3/8	496/18903	0.000911356106112338	0.00918826238129652	0.00383728886784142	EFNA5/ABL1/EPHB4	3
BP	GO:0034446	substrate adhesion-dependent cell spreading	2/8	111/18903	0.000934994225048355	0.009274539490399	0.00387332072855346	EFNA5/ABL1	2
BP	GO:0032147	activation of protein kinase activity	2/8	148/18903	0.00165297268720294	0.0161361619465049	0.0067389362686302	EFNA5/ABL1	2
BP	GO:0046718	viral entry into host cell	2/8	151/18903	0.00171980239404007	0.0165262261302288	0.00690183855502921	EFNB3/EFNB2	2
BP	GO:0070507	regulation of microtubule cytoskeleton organization	2/8	155/18903	0.00181089957104831	0.0170898134354313	0.00713720920538337	EFNA5/ABL1	2
BP	GO:0050770	regulation of axonogenesis	2/8	156/18903	0.00183402875892433	0.0170898134354313	0.00713720920538337	EFNA5/EFNB3	2
BP	GO:0044409	entry into host	2/8	158/18903	0.00188071235201243	0.0172632551714574	0.00720964358037759	EFNB3/EFNB2	2
BP	GO:0030041	actin filament polymerization	2/8	170/18903	0.00217268077054737	0.0196499804983328	0.00820641034076715	ABL1/RASA1	2
BP	GO:0008361	regulation of cell size	2/8	183/18903	0.00251180041140579	0.0219915679444136	0.00918432619330239	EFNA5/ABL1	2
BP	GO:0044000	movement in host	2/8	183/18903	0.00251180041140579	0.0219915679444136	0.00918432619330239	EFNB3/EFNB2	2
BP	GO:0007416	synapse assembly	2/8	184/18903	0.00253886394155019	0.0219915679444136	0.00918432619330239	EFNA5/EFNB2	2
BP	GO:0010721	negative regulation of cell development	2/8	188/18903	0.00264850879837405	0.022622679319445	0.00944789688308872	EFNA5/EFNB3	2
BP	GO:0046578	regulation of Ras protein signal transduction	2/8	193/18903	0.00278868709828618	0.0231762508844054	0.00967908466545986	ABL1/RASA1	2
BP	GO:0050731	positive regulation of peptidyl-tyrosine phosphorylation	2/8	193/18903	0.00278868709828618	0.0231762508844054	0.00967908466545986	EFNA5/ABL1	2
BP	GO:0008154	actin polymerization or depolymerization	2/8	200/18903	0.00299074422373435	0.0244394609469375	0.0102066383757856	ABL1/RASA1	2
BP	GO:0032271	regulation of protein polymerization	2/8	201/18903	0.00302016102758902	0.0244394609469375	0.0102066383757856	ABL1/RASA1	2
BP	GO:0051701	biological process involved in interaction with host	2/8	203/18903	0.00307940734135426	0.0245151352641507	0.0102382421984643	EFNB3/EFNB2	2
BP	GO:1901888	regulation of cell junction assembly	2/8	204/18903	0.00310923666764838	0.0245151352641507	0.0102382421984643	EFNA5/ABL1	2
BP	GO:0030100	regulation of endocytosis	2/8	209/18903	0.00326044132426116	0.0253819166382356	0.0106002356178511	EFNB2/ABL1	2
BP	GO:0042098	T cell proliferation	2/8	212/18903	0.00335280723995561	0.0257747056571588	0.010764275875647	ABL1/EFNB1	2
BP	GO:0043523	regulation of neuron apoptotic process	2/8	218/18903	0.00354122456846404	0.026887075427227	0.0112288342391842	ABL1/RASA1	2
BP	GO:0071222	cellular response to lipopolysaccharide	2/8	222/18903	0.00366955820470769	0.0275216865353076	0.0114938665205221	EFNB2/ABL1	2
BP	GO:0046777	protein autophosphorylation	2/8	226/18903	0.00380006270167746	0.0281570911027908	0.0117592301738656	ABL1/EPHB4	2
BP	GO:0048588	developmental cell growth	2/8	229/18903	0.00389936219827699	0.0285489018088137	0.0119228618593933	EFNA5/ABL1	2
BP	GO:0060560	developmental growth involved in morphogenesis	2/8	233/18903	0.00403365169473225	0.0290877908276705	0.0121479177782655	EFNA5/ABL1	2
BP	GO:0071219	cellular response to molecule of bacterial origin	2/8	234/18903	0.00406756099378807	0.0290877908276705	0.0121479177782655	EFNB2/ABL1	2
BP	GO:0016358	dendrite development	2/8	237/18903	0.00417009606045183	0.0291958164010463	0.0121930324379209	ABL1/NGEF	2
BP	GO:0048672	positive regulation of collateral sprouting	1/8	10/18903	0.00422508562551727	0.0291958164010463	0.0121930324379209	EFNA5	1
BP	GO:1904526	regulation of microtubule binding	1/8	10/18903	0.00422508562551727	0.0291958164010463	0.0121930324379209	ABL1	1
BP	GO:0048738	cardiac muscle tissue development	2/8	241/18903	0.00430868949811638	0.0294427115704619	0.0122961431291274	EFNB2/ABL1	2
BP	GO:0048863	stem cell differentiation	2/8	248/18903	0.00455638181490739	0.0299707582175687	0.0125166709543633	ABL1/EFNB1	2
BP	GO:0060020	Bergmann glial cell differentiation	1/8	11/18903	0.00464673381876302	0.0299707582175687	0.0125166709543633	ABL1	1
BP	GO:1902884	positive regulation of response to oxidative stress	1/8	11/18903	0.00464673381876302	0.0299707582175687	0.0125166709543633	ABL1	1
BP	GO:1905651	regulation of artery morphogenesis	1/8	11/18903	0.00464673381876302	0.0299707582175687	0.0125166709543633	EFNB2	1
BP	GO:2000727	positive regulation of cardiac muscle cell differentiation	1/8	11/18903	0.00464673381876302	0.0299707582175687	0.0125166709543633	EFNB2	1
BP	GO:0032886	regulation of microtubule-based process	2/8	252/18903	0.00470085538513301	0.0299707582175687	0.0125166709543633	EFNA5/ABL1	2
BP	GO:0051402	neuron apoptotic process	2/8	255/18903	0.00481060699437176	0.0299707582175687	0.0125166709543633	ABL1/RASA1	2
BP	GO:0014706	striated muscle tissue development	2/8	257/18903	0.00488443835248215	0.0299707582175687	0.0125166709543633	EFNB2/ABL1	2
BP	GO:0071216	cellular response to biotic stimulus	2/8	261/18903	0.00503369052057383	0.0299707582175687	0.0125166709543633	EFNB2/ABL1	2
BP	GO:0002327	immature B cell differentiation	1/8	12/18903	0.00506822577988153	0.0299707582175687	0.0125166709543633	ABL1	1
BP	GO:0071372	cellular response to follicle-stimulating hormone stimulus	1/8	12/18903	0.00506822577988153	0.0299707582175687	0.0125166709543633	EFNA5	1
BP	GO:0072178	nephric duct morphogenesis	1/8	12/18903	0.00506822577988153	0.0299707582175687	0.0125166709543633	EFNB2	1
BP	GO:0099149	regulation of postsynaptic neurotransmitter receptor internalization	1/8	12/18903	0.00506822577988153	0.0299707582175687	0.0125166709543633	EFNB2	1
BP	GO:1900272	negative regulation of long-term synaptic potentiation	1/8	12/18903	0.00506822577988153	0.0299707582175687	0.0125166709543633	ABL1	1
BP	GO:0050730	regulation of peptidyl-tyrosine phosphorylation	2/8	266/18903	0.00522322855501665	0.0305931958222404	0.0127766192222964	EFNA5/ABL1	2
BP	GO:0010771	negative regulation of cell morphogenesis involved in differentiation	1/8	13/18903	0.00548956155849345	0.0306916396224861	0.0128177322514105	EFNA5	1
BP	GO:0033690	positive regulation of osteoblast proliferation	1/8	13/18903	0.00548956155849345	0.0306916396224861	0.0128177322514105	ABL1	1
BP	GO:0061000	negative regulation of dendritic spine development	1/8	13/18903	0.00548956155849345	0.0306916396224861	0.0128177322514105	NGEF	1
BP	GO:0099550	trans-synaptic signaling, modulating synaptic transmission	1/8	13/18903	0.00548956155849345	0.0306916396224861	0.0128177322514105	EFNB3	1
BP	GO:1900025	negative regulation of substrate adhesion-dependent cell spreading	1/8	13/18903	0.00548956155849345	0.0306916396224861	0.0128177322514105	EFNA5	1
BP	GO:0110053	regulation of actin filament organization	2/8	278/18903	0.00569153276603939	0.0308059816998929	0.0128654848691038	ABL1/RASA1	2
BP	GO:0051258	protein polymerization	2/8	281/18903	0.00581155416675321	0.0308059816998929	0.0128654848691038	ABL1/RASA1	2
BP	GO:0043547	positive regulation of GTPase activity	2/8	283/18903	0.00589222043284627	0.0308059816998929	0.0128654848691038	RASA1/NGEF	2
BP	GO:0035791	platelet-derived growth factor receptor-beta signaling pathway	1/8	14/18903	0.00591074120420709	0.0308059816998929	0.0128654848691038	ABL1	1
BP	GO:0071871	response to epinephrine	1/8	14/18903	0.00591074120420709	0.0308059816998929	0.0128654848691038	ABL1	1
BP	GO:1901298	regulation of hydrogen peroxide-mediated programmed cell death	1/8	14/18903	0.00591074120420709	0.0308059816998929	0.0128654848691038	ABL1	1
BP	GO:1904321	response to forskolin	1/8	14/18903	0.00591074120420709	0.0308059816998929	0.0128654848691038	EFNA5	1
BP	GO:1904322	cellular response to forskolin	1/8	14/18903	0.00591074120420709	0.0308059816998929	0.0128654848691038	EFNA5	1
BP	GO:0001768	establishment of T cell polarity	1/8	15/18903	0.00633176476661756	0.0321821101774364	0.0134401966337946	ABL1	1
BP	GO:0032488	Cdc42 protein signal transduction	1/8	15/18903	0.00633176476661756	0.0321821101774364	0.0134401966337946	ABL1	1
BP	GO:2000052	positive regulation of non-canonical Wnt signaling pathway	1/8	15/18903	0.00633176476661756	0.0321821101774364	0.0134401966337946	ABL1	1
BP	GO:0001767	establishment of lymphocyte polarity	1/8	16/18903	0.00675263229530598	0.0328983663440539	0.0137393262951633	ABL1	1
BP	GO:0010421	hydrogen peroxide-mediated programmed cell death	1/8	16/18903	0.00675263229530598	0.0328983663440539	0.0137393262951633	ABL1	1
BP	GO:0060841	venous blood vessel development	1/8	16/18903	0.00675263229530598	0.0328983663440539	0.0137393262951633	EFNB2	1
BP	GO:0072176	nephric duct development	1/8	16/18903	0.00675263229530598	0.0328983663440539	0.0137393262951633	EFNB2	1
BP	GO:2000095	regulation of Wnt signaling pathway, planar cell polarity pathway	1/8	16/18903	0.00675263229530598	0.0328983663440539	0.0137393262951633	ABL1	1
BP	GO:0046651	lymphocyte proliferation	2/8	305/18903	0.00681376418820049	0.0328983663440539	0.0137393262951633	ABL1/EFNB1	2
BP	GO:0010720	positive regulation of cell development	2/8	307/18903	0.00690063294046008	0.0328983663440539	0.0137393262951633	EFNA5/ABL1	2
BP	GO:0044403	biological process involved in symbiotic interaction	2/8	307/18903	0.00690063294046008	0.0328983663440539	0.0137393262951633	EFNB3/EFNB2	2
BP	GO:0032943	mononuclear cell proliferation	2/8	312/18903	0.00712004452845062	0.0329224362798679	0.013749378608965	ABL1/EFNB1	2
BP	GO:0060192	negative regulation of lipase activity	1/8	17/18903	0.00717334383984114	0.0329224362798679	0.013749378608965	ABL1	1
BP	GO:0097468	programmed cell death in response to reactive oxygen species	1/8	17/18903	0.00717334383984114	0.0329224362798679	0.013749378608965	ABL1	1
BP	GO:1900006	positive regulation of dendrite development	1/8	17/18903	0.00717334383984114	0.0329224362798679	0.013749378608965	ABL1	1
BP	GO:1902036	regulation of hematopoietic stem cell differentiation	1/8	17/18903	0.00717334383984114	0.0329224362798679	0.013749378608965	ABL1	1
BP	GO:0019058	viral life cycle	2/8	319/18903	0.00743257883759659	0.0338595258157178	0.0141407347865385	EFNB3/EFNB2	2
BP	GO:0032354	response to follicle-stimulating hormone	1/8	18/18903	0.00759389944977884	0.0343400600118676	0.0143414200135142	EFNA5	1
BP	GO:0035372	protein localization to microtubule	1/8	19/18903	0.00801429917466112	0.0347756054166632	0.0145233165967751	ABL1	1
BP	GO:0098884	postsynaptic neurotransmitter receptor internalization	1/8	19/18903	0.00801429917466112	0.0347756054166632	0.0145233165967751	EFNB2	1
BP	GO:0099563	modification of synaptic structure	1/8	19/18903	0.00801429917466112	0.0347756054166632	0.0145233165967751	ABL1	1
BP	GO:0140239	postsynaptic endocytosis	1/8	19/18903	0.00801429917466112	0.0347756054166632	0.0145233165967751	EFNB2	1
BP	GO:2000251	positive regulation of actin cytoskeleton reorganization	1/8	19/18903	0.00801429917466112	0.0347756054166632	0.0145233165967751	ABL1	1
BP	GO:0048638	regulation of developmental growth	2/8	332/18903	0.00802948938075801	0.0347756054166632	0.0145233165967751	EFNA5/ABL1	2
BP	GO:0060562	epithelial tube morphogenesis	2/8	335/18903	0.00817026615024896	0.0348137180159101	0.0145392335402346	EFNB2/ABL1	2
BP	GO:0032496	response to lipopolysaccharide	2/8	339/18903	0.00835972682235401	0.0348137180159101	0.0145392335402346	EFNB2/ABL1	2
BP	GO:0007171	activation of transmembrane receptor protein tyrosine kinase activity	1/8	20/18903	0.00843454306401725	0.0348137180159101	0.0145392335402346	EFNA5	1
BP	GO:0048670	regulation of collateral sprouting	1/8	20/18903	0.00843454306401725	0.0348137180159101	0.0145392335402346	EFNA5	1
BP	GO:0051882	mitochondrial depolarization	1/8	20/18903	0.00843454306401725	0.0348137180159101	0.0145392335402346	ABL1	1
BP	GO:0071371	cellular response to gonadotropin stimulus	1/8	20/18903	0.00843454306401725	0.0348137180159101	0.0145392335402346	EFNA5	1
BP	GO:1905209	positive regulation of cardiocyte differentiation	1/8	20/18903	0.00843454306401725	0.0348137180159101	0.0145392335402346	EFNB2	1
BP	GO:0070661	leukocyte proliferation	2/8	348/18903	0.00879333348372177	0.0358263037363721	0.0149621191470685	ABL1/EFNB1	2
BP	GO:0038083	peptidyl-tyrosine autophosphorylation	1/8	21/18903	0.00885463116736351	0.0358263037363721	0.0149621191470685	ABL1	1
BP	GO:2000725	regulation of cardiac muscle cell differentiation	1/8	21/18903	0.00885463116736351	0.0358263037363721	0.0149621191470685	EFNB2	1
BP	GO:0031346	positive regulation of cell projection organization	2/8	352/18903	0.00898928819063665	0.0360956577057501	0.0150746092943141	EFNA5/ABL1	2
BP	GO:0007265	Ras protein signal transduction	2/8	353/18903	0.00903858745802522	0.0360956577057501	0.0150746092943141	ABL1/RASA1	2
BP	GO:0031290	retinal ganglion cell axon guidance	1/8	22/18903	0.00927456353420308	0.0363302966467191	0.0151726014237047	EFNA5	1
BP	GO:0051444	negative regulation of ubiquitin-protein transferase activity	1/8	22/18903	0.00927456353420308	0.0363302966467191	0.0151726014237047	ABL1	1
BP	GO:1903209	positive regulation of oxidative stress-induced cell death	1/8	22/18903	0.00927456353420308	0.0363302966467191	0.0151726014237047	ABL1	1
BP	GO:0002237	response to molecule of bacterial origin	2/8	360/18903	0.00938715128091703	0.0365385951757213	0.0152595930216106	EFNB2/ABL1	2
BP	GO:0010839	negative regulation of keratinocyte proliferation	1/8	24/18903	0.0101139612563075	0.0388755385789319	0.0162355693851252	EFNB2	1
BP	GO:0099560	synaptic membrane adhesion	1/8	24/18903	0.0101139612563075	0.0388755385789319	0.0162355693851252	EFNA5	1
BP	GO:0050767	regulation of neurogenesis	2/8	377/18903	0.0102587909597791	0.039187307082386	0.0163657730904616	EFNA5/EFNB3	2
BP	GO:0048668	collateral sprouting	1/8	25/18903	0.0105334267105132	0.0396231354414544	0.0165477878437567	EFNA5	1
BP	GO:2000114	regulation of establishment of cell polarity	1/8	25/18903	0.0105334267105132	0.0396231354414544	0.0165477878437567	ABL1	1
BP	GO:1902903	regulation of supramolecular fiber organization	2/8	384/18903	0.010627973622672	0.0396231354414544	0.0165477878437567	ABL1/RASA1	2
BP	GO:0002433	immune response-regulating cell surface receptor signaling pathway involved in phagocytosis	1/8	26/18903	0.0109527366260931	0.0396231354414544	0.0165477878437567	ABL1	1
BP	GO:0038096	Fc-gamma receptor signaling pathway involved in phagocytosis	1/8	26/18903	0.0109527366260931	0.0396231354414544	0.0165477878437567	ABL1	1
BP	GO:0051894	positive regulation of focal adhesion assembly	1/8	26/18903	0.0109527366260931	0.0396231354414544	0.0165477878437567	ABL1	1
BP	GO:0099590	neurotransmitter receptor internalization	1/8	26/18903	0.0109527366260931	0.0396231354414544	0.0165477878437567	EFNB2	1
BP	GO:2000050	regulation of non-canonical Wnt signaling pathway	1/8	26/18903	0.0109527366260931	0.0396231354414544	0.0165477878437567	ABL1	1
BP	GO:2000773	negative regulation of cellular senescence	1/8	26/18903	0.0109527366260931	0.0396231354414544	0.0165477878437567	ABL1	1
BP	GO:1903055	positive regulation of extracellular matrix organization	1/8	27/18903	0.0113718910524843	0.0408989064168294	0.0170805873610721	ABL1	1
BP	GO:0032878	regulation of establishment or maintenance of cell polarity	1/8	28/18903	0.0117908900391119	0.0421592870584526	0.0176069594219297	ABL1	1
BP	GO:0043254	regulation of protein-containing complex assembly	2/8	410/18903	0.012051075681514	0.0428405291568272	0.0178914661776052	ABL1/RASA1	2
BP	GO:0034698	response to gonadotropin	1/8	29/18903	0.0122097336353867	0.0431550930216254	0.0180228373081328	EFNA5	1
BP	GO:0045860	positive regulation of protein kinase activity	2/8	420/18903	0.0126199602316905	0.0437548799013077	0.0182733259664854	EFNA5/ABL1	2
BP	GO:1903205	regulation of hydrogen peroxide-induced cell death	1/8	30/18903	0.0126284218907072	0.0437548799013077	0.0182733259664854	ABL1	1
BP	GO:0016032	viral process	2/8	421/18903	0.0126775010603282	0.0437548799013077	0.0182733259664854	EFNB3/EFNB2	2
BP	GO:0001558	regulation of cell growth	2/8	422/18903	0.0127351601663969	0.0437548799013077	0.0182733259664854	EFNA5/ABL1	2
BP	GO:0060537	muscle tissue development	2/8	422/18903	0.0127351601663969	0.0437548799013077	0.0182733259664854	EFNB2/ABL1	2
BP	GO:0001945	lymph vessel development	1/8	31/18903	0.0130469548544582	0.0440872375576471	0.0184121283082001	EFNB2	1
BP	GO:0033688	regulation of osteoblast proliferation	1/8	31/18903	0.0130469548544582	0.0440872375576471	0.0184121283082001	ABL1	1
BP	GO:0150117	positive regulation of cell-substrate junction organization	1/8	31/18903	0.0130469548544582	0.0440872375576471	0.0184121283082001	ABL1	1
BP	GO:0007628	adult walking behavior	1/8	32/18903	0.0134653325760121	0.0452523471816801	0.0188987123873854	EFNB3	1
BP	GO:0001782	B cell homeostasis	1/8	33/18903	0.0138835551047277	0.0454169488798274	0.0189674549023156	ABL1	1
BP	GO:0002431	Fc receptor mediated stimulatory signaling pathway	1/8	33/18903	0.0138835551047277	0.0454169488798274	0.0189674549023156	ABL1	1
BP	GO:0038094	Fc-gamma receptor signaling pathway	1/8	33/18903	0.0138835551047277	0.0454169488798274	0.0189674549023156	ABL1	1
BP	GO:0045907	positive regulation of vasoconstriction	1/8	33/18903	0.0138835551047277	0.0454169488798274	0.0189674549023156	ABL1	1
BP	GO:0090659	walking behavior	1/8	33/18903	0.0138835551047277	0.0454169488798274	0.0189674549023156	EFNB3	1
BP	GO:0032743	positive regulation of interleukin-2 production	1/8	34/18903	0.0143016224899509	0.0455725276234188	0.0190324291657923	ABL1	1
BP	GO:0036474	cell death in response to hydrogen peroxide	1/8	34/18903	0.0143016224899509	0.0455725276234188	0.0190324291657923	ABL1	1
BP	GO:0051450	myoblast proliferation	1/8	34/18903	0.0143016224899509	0.0455725276234188	0.0190324291657923	ABL1	1
BP	GO:0060563	neuroepithelial cell differentiation	1/8	34/18903	0.0143016224899509	0.0455725276234188	0.0190324291657923	ABL1	1
BP	GO:1905207	regulation of cardiocyte differentiation	1/8	34/18903	0.0143016224899509	0.0455725276234188	0.0190324291657923	EFNB2	1
BP	GO:0007015	actin filament organization	2/8	454/18903	0.0146422017577398	0.0456316032268115	0.0190571008769225	ABL1/RASA1	2
BP	GO:0060218	hematopoietic stem cell differentiation	1/8	35/18903	0.0147195347810144	0.0456316032268115	0.0190571008769225	ABL1	1
BP	GO:0090050	positive regulation of cell migration involved in sprouting angiogenesis	1/8	35/18903	0.0147195347810144	0.0456316032268115	0.0190571008769225	ABL1	1
BP	GO:2000352	negative regulation of endothelial cell apoptotic process	1/8	35/18903	0.0147195347810144	0.0456316032268115	0.0190571008769225	ABL1	1
BP	GO:2000406	positive regulation of T cell migration	1/8	35/18903	0.0147195347810144	0.0456316032268115	0.0190571008769225	ABL1	1
BP	GO:0051960	regulation of nervous system development	2/8	456/18903	0.0147653480359926	0.0456316032268115	0.0190571008769225	EFNA5/EFNB3	2
BP	GO:0001569	branching involved in blood vessel morphogenesis	1/8	36/18903	0.0151372920272386	0.0456344833174104	0.0190583036875449	ABL1	1
BP	GO:0033687	osteoblast proliferation	1/8	36/18903	0.0151372920272386	0.0456344833174104	0.0190583036875449	ABL1	1
BP	GO:0035909	aorta morphogenesis	1/8	36/18903	0.0151372920272386	0.0456344833174104	0.0190583036875449	EFNB2	1
BP	GO:0048536	spleen development	1/8	36/18903	0.0151372920272386	0.0456344833174104	0.0190583036875449	ABL1	1
BP	GO:1905332	positive regulation of morphogenesis of an epithelium	1/8	36/18903	0.0151372920272386	0.0456344833174104	0.0190583036875449	ABL1	1
BP	GO:0006298	mismatch repair	1/8	38/18903	0.0159723415823805	0.0479170247471414	0.0200115601853702	ABL1	1
BP	GO:0001953	negative regulation of cell-matrix adhesion	1/8	40/18903	0.0168067715496734	0.0499331618504788	0.0208535583936959	RASA1	1
BP	GO:1901532	regulation of hematopoietic progenitor cell differentiation	1/8	40/18903	0.0168067715496734	0.0499331618504788	0.0208535583936959	ABL1	1
CC	GO:0099061	integral component of postsynaptic density membrane	2/8	51/19869	0.000179094294906227	0.00330964863494239	0.000619349452152962	EFNB3/EFNB2	2
CC	GO:0099146	intrinsic component of postsynaptic density membrane	2/8	54/19869	0.000200885545548393	0.00330964863494239	0.000619349452152962	EFNB3/EFNB2	2
CC	GO:0099056	integral component of presynaptic membrane	2/8	73/19869	0.000367512076401407	0.00330964863494239	0.000619349452152962	EFNB3/EFNB2	2
CC	GO:0099060	integral component of postsynaptic specialization membrane	2/8	76/19869	0.000398316713772788	0.00330964863494239	0.000619349452152962	EFNB3/EFNB2	2
CC	GO:0098948	intrinsic component of postsynaptic specialization membrane	2/8	79/19869	0.000430341050197696	0.00330964863494239	0.000619349452152962	EFNB3/EFNB2	2
CC	GO:0098889	intrinsic component of presynaptic membrane	2/8	80/19869	0.000441286484658985	0.00330964863494239	0.000619349452152962	EFNB3/EFNB2	2
CC	GO:0098839	postsynaptic density membrane	2/8	89/19869	0.000545868934574234	0.00350915743654865	0.000656684432570507	EFNB3/EFNB2	2
CC	GO:0099634	postsynaptic specialization membrane	2/8	115/19869	0.000908953982230042	0.00467429431803199	0.000874721743725285	EFNB3/EFNB2	2
CC	GO:0099055	integral component of postsynaptic membrane	2/8	118/19869	0.000956630789436942	0.00467429431803199	0.000874721743725285	EFNB3/EFNB2	2
CC	GO:0098936	intrinsic component of postsynaptic membrane	2/8	123/19869	0.00103873207067378	0.00467429431803199	0.000874721743725285	EFNB3/EFNB2	2
CC	GO:0042734	presynaptic membrane	2/8	148/19869	0.00149840016178034	0.00577256806682277	0.0010802466557797	EFNB3/EFNB2	2
CC	GO:0099699	integral component of synaptic membrane	2/8	155/19869	0.0016416777267096	0.00577256806682277	0.0010802466557797	EFNB3/EFNB2	2
CC	GO:0099240	intrinsic component of synaptic membrane	2/8	166/19869	0.00187959247335866	0.00577256806682277	0.0010802466557797	EFNB3/EFNB2	2
CC	GO:0030426	growth cone	2/8	167/19869	0.00190199161340312	0.00577256806682277	0.0010802466557797	ABL1/NGEF	2
CC	GO:0030427	site of polarized growth	2/8	173/19869	0.00203907315380163	0.00577256806682277	0.0010802466557797	ABL1/NGEF	2
CC	GO:0001726	ruffle	2/8	178/19869	0.00215681723283912	0.00577256806682277	0.0010802466557797	ABL1/RASA1	2
CC	GO:0005912	adherens junction	2/8	179/19869	0.00218074793635527	0.00577256806682277	0.0010802466557797	EFNA5/EFNB2	2
CC	GO:0045211	postsynaptic membrane	2/8	269/19869	0.00484537798418092	0.0121134449604523	0.00226684350137119	EFNB3/EFNB2	2
CC	GO:0150034	distal axon	2/8	278/19869	0.00516625099652103	0.0122358576233393	0.00228975113419214	ABL1/NGEF	2
CC	GO:0014069	postsynaptic density	2/8	321/19869	0.0068317508077707	0.0132775175625134	0.00248468164912531	EFNB3/EFNB2	2
CC	GO:0098978	glutamatergic synapse	2/8	324/19869	0.0069560255747587	0.0132775175625134	0.00248468164912531	EFNB3/EFNB2	2
CC	GO:0045121	membrane raft	2/8	326/19869	0.0070394546334721	0.0132775175625134	0.00248468164912531	EFNA5/EFNB1	2
CC	GO:0032279	asymmetric synapse	2/8	327/19869	0.00708134270000714	0.0132775175625134	0.00248468164912531	EFNB3/EFNB2	2
CC	GO:0098857	membrane microdomain	2/8	327/19869	0.00708134270000714	0.0132775175625134	0.00248468164912531	EFNA5/EFNB1	2
CC	GO:0099572	postsynaptic specialization	2/8	342/19869	0.00772349229506024	0.0135352666623496	0.00253291539880226	EFNB3/EFNB2	2
CC	GO:0031362	anchored component of external side of plasma membrane	1/8	20/19869	0.00802584100106585	0.0135352666623496	0.00253291539880226	EFNA5	1
CC	GO:0098984	neuron to neuron synapse	2/8	351/19869	0.00812115999740975	0.0135352666623496	0.00253291539880226	EFNB3/EFNB2	2
CC	GO:0097060	synaptic membrane	2/8	378/19869	0.00936924469262448	0.0149341469074398	0.0027946941581174	EFNB3/EFNB2	2
CC	GO:0031233	intrinsic component of external side of plasma membrane	1/8	24/19869	0.00962422800701679	0.0149341469074398	0.0027946941581174	EFNA5	1
CC	GO:0031252	cell leading edge	2/8	421/19869	0.0115245639654271	0.0172868459481406	0.00323496532362865	ABL1/RASA1	2
CC	GO:0098686	hippocampal mossy fiber to CA3 synapse	1/8	34/19869	0.0136103401151119	0.0197569453283882	0.00369720614332411	EFNB3	1
CC	GO:0046658	anchored component of plasma membrane	1/8	62/19869	0.024696869337455	0.034729972505796	0.00649917614143552	EFNA5	1
CC	GO:0098685	Schaffer collateral - CA1 synapse	1/8	72/19869	0.0286298353986414	0.0378924292040842	0.00709098090368827	EFNB2	1
CC	GO:0098982	GABA-ergic synapse	1/8	72/19869	0.0286298353986414	0.0378924292040842	0.00709098090368827	EFNA5	1
CC	GO:0005901	caveola	1/8	82/19869	0.0325489170352984	0.0418486076168122	0.00783131838443269	EFNA5	1
CC	GO:0005604	basement membrane	1/8	99/19869	0.0391796099899733	0.0489745124874666	0.00916482105028615	EFNA5	1
MF	GO:0046875	ephrin receptor binding	5/8	29/18432	3.74093028504275e-13	2.05751165677351e-11	7.4818605700855e-12	EFNA5/EFNB3/EFNB2/ABL1/EFNB1	5
MF	GO:0005005	transmembrane-ephrin receptor activity	2/8	17/18432	2.23455688295716e-05	0.000386155956614453	0.000140420347859801	EFNB3/EPHB4	2
MF	GO:0004713	protein tyrosine kinase activity	3/8	138/18432	2.23730201062492e-05	0.000386155956614453	0.000140420347859801	EFNB3/ABL1/EPHB4	3
MF	GO:0005003	ephrin receptor activity	2/8	19/18432	2.80840695719602e-05	0.000386155956614453	0.000140420347859801	EFNB3/EPHB4	2
MF	GO:0001784	phosphotyrosine residue binding	2/8	46/18432	0.000168988830839052	0.00185887713922957	0.000675955323356209	ABL1/RASA1	2
MF	GO:0045309	protein phosphorylated amino acid binding	2/8	58/18432	0.000269189756226322	0.00226378360922641	0.000823194039718696	ABL1/RASA1	2
MF	GO:0004714	transmembrane receptor protein tyrosine kinase activity	2/8	60/18432	0.000288117913901544	0.00226378360922641	0.000823194039718696	EFNB3/EPHB4	2
MF	GO:0001618	virus receptor activity	2/8	77/18432	0.000474533995471226	0.00274700005691407	0.000998909111605116	EFNB3/EFNB2	2
MF	GO:0140272	exogenous protein binding	2/8	78/18432	0.000486915923641977	0.00274700005691407	0.000998909111605116	EFNB3/EFNB2	2
MF	GO:0019199	transmembrane receptor protein kinase activity	2/8	79/18432	0.000499454555802558	0.00274700005691407	0.000998909111605116	EFNB3/EPHB4	2
MF	GO:0051219	phosphoprotein binding	2/8	92/18432	0.000676669573501455	0.00338334786750728	0.00123030831545719	ABL1/RASA1	2
MF	GO:0070097	delta-catenin binding	1/8	10/18432	0.00433286634519192	0.0198589707487963	0.0072214439086532	ABL1	1
MF	GO:0005165	neurotrophin receptor binding	1/8	12/18432	0.00519746559075385	0.0219892774993432	0.00799610090885207	EFNA5	1
MF	GO:0030297	transmembrane receptor protein tyrosine kinase activator activity	1/8	14/18432	0.00606140782820375	0.0238126736108004	0.00865915404029107	EFNA5	1
MF	GO:0000400	four-way junction DNA binding	1/8	17/18432	0.0073560902303178	0.0252865601667174	0.00919511278789725	ABL1	1
MF	GO:0070064	proline-rich region binding	1/8	17/18432	0.0073560902303178	0.0252865601667174	0.00919511278789725	ABL1	1
MF	GO:0045499	chemorepellent activity	1/8	28/18432	0.0120906431845539	0.0340430212796454	0.0123792804653256	EFNA5	1
MF	GO:0051019	mitogen-activated protein kinase binding	1/8	28/18432	0.0120906431845539	0.0340430212796454	0.0123792804653256	ABL1	1
MF	GO:0003785	actin monomer binding	1/8	29/18432	0.012520075636984	0.0340430212796454	0.0123792804653256	ABL1	1
MF	GO:0030296	protein tyrosine kinase activator activity	1/8	30/18432	0.0129493447450046	0.0340430212796454	0.0123792804653256	EFNA5	1
MF	GO:0070566	adenylyltransferase activity	1/8	31/18432	0.0133784505618746	0.0340430212796454	0.0123792804653256	ABL1	1
MF	GO:0008200	ion channel inhibitor activity	1/8	32/18432	0.0138073931408381	0.0340430212796454	0.0123792804653256	RASA1	1
MF	GO:0016248	channel inhibitor activity	1/8	33/18432	0.0142361725351244	0.0340430212796454	0.0123792804653256	RASA1	1
MF	GO:0000217	DNA secondary structure binding	1/8	36/18432	0.0155215321420041	0.0355701778254261	0.0129346101183368	ABL1	1
MF	GO:0030695	GTPase regulator activity	2/8	488/18432	0.0176208092450029	0.0359751729004378	0.0130818810547046	RASA1/NGEF	2
MF	GO:0060589	nucleoside-triphosphatase regulator activity	2/8	488/18432	0.0176208092450029	0.0359751729004378	0.0130818810547046	RASA1/NGEF	2
MF	GO:0042169	SH2 domain binding	1/8	41/18432	0.0176605394238513	0.0359751729004378	0.0130818810547046	ABL1	1
MF	GO:0004715	non-membrane spanning protein tyrosine kinase activity	1/8	45/18432	0.0193688162176689	0.0380458889989926	0.0138348687269064	ABL1	1
MF	GO:0015459	potassium channel regulator activity	1/8	54/18432	0.0232029382711224	0.0433182585740707	0.0157520940269348	RASA1	1
MF	GO:0005080	protein kinase C binding	1/8	55/18432	0.0236281410404022	0.0433182585740707	0.0157520940269348	ABL1	1
MF	GO:0030145	manganese ion binding	1/8	65/18432	0.0278712694134049	0.0494490263786216	0.0179814641376806	ABL1	1
