# Supplementary material for: The "double-edged sword" effect of non-steroidal anti-inflammatory drugs (NSAIDs) in the treatment of endometriosis (EMS)
Source: Reprod Biol Endocrinol. 2025 Dec 6;24:9. doi: 10.1186/s12958-025-01508-7 (PMC12829210; doi:10.1186/s12958-025-01508-7)
Supplement: Supplementary file 40 — Supplementary Material 40. [file 12958_2025_1508_MOESM40_ESM.xlsx]

## Sheet: Sheet1
Supplementary Table37: KEGG pathway enrichment analysis of the PTGER4 and EPHB4 interaction network
ID	Description	GeneRatio	BgRatio	pvalue	p.adjust	qvalue	geneID	Count
hsa04924	Renin secretion	1/2	69/9447	0.0146	0.0665	0.02	PTGER4	1
hsa04750	Inflammatory mediator regulation of TRP channels	1/2	99/9447	0.0209	0.0665	0.02	PTGER4	1
hsa04148	Efferocytosis	1/2	157/9447	0.033	0.0665	0.02	PTGER4	1
hsa04360	Axon guidance	1/2	184/9447	0.0386	0.0665	0.02	EPHB4	1
hsa05163	Human cytomegalovirus infection	1/2	227/9447	0.0475	0.0665	0.02	PTGER4	1
