# Supplementary material for: The "double-edged sword" effect of non-steroidal anti-inflammatory drugs (NSAIDs) in the treatment of endometriosis (EMS)
Source: Reprod Biol Endocrinol. 2025 Dec 6;24:9. doi: 10.1186/s12958-025-01508-7 (PMC12829210; doi:10.1186/s12958-025-01508-7)
Supplement: Supplementary file 41 — Supplementary Material 41. [file 12958_2025_1508_MOESM41_ESM.xlsx]

## Sheet: Sheet1
Supplementary Table38: GO functional enrichment analysis of PTGER4 and EPHB4
ONTOLOGY	ID	Description	GeneRatio	BgRatio	pvalue	p.adjust	qvalue	geneID	Count
BP	GO:0071380	cellular response to prostaglandin E stimulus	1/2	15/18903	0.00158646194067324	0.0416022948224451	0.00180585110460966	PTGER4	1
BP	GO:0033623	regulation of integrin activation	1/2	17/18903	0.00179789504249939	0.0416022948224451	0.00180585110460966	PTGER4	1
BP	GO:0071379	cellular response to prostaglandin stimulus	1/2	20/18903	0.0021150027142397	0.0416022948224451	0.00180585110460966	PTGER4	1
BP	GO:0034695	response to prostaglandin E	1/2	23/18903	0.00243206000878149	0.0416022948224451	0.00180585110460966	PTGER4	1
BP	GO:0072677	eosinophil migration	1/2	23/18903	0.00243206000878149	0.0416022948224451	0.00180585110460966	PTGER4	1
BP	GO:0033622	integrin activation	1/2	26/18903	0.00274906692612475	0.0416022948224451	0.00180585110460966	PTGER4	1
BP	GO:0034694	response to prostaglandin	1/2	31/18903	0.00327729983903413	0.0416022948224451	0.00180585110460966	PTGER4	1
BP	GO:0002691	regulation of cellular extravasation	1/2	41/18903	0.00433334585486611	0.0416022948224451	0.00180585110460966	PTGER4	1
BP	GO:0048013	ephrin receptor signaling pathway	1/2	52/18903	0.00549434996490106	0.0416022948224451	0.00180585110460966	EPHB4	1
BP	GO:0002686	negative regulation of leukocyte migration	1/2	55/18903	0.00581086990265955	0.0416022948224451	0.00180585110460966	PTGER4	1
BP	GO:0042093	T-helper cell differentiation	1/2	68/18903	0.00718187416309823	0.0416022948224451	0.00180585110460966	PTGER4	1
BP	GO:0002294	CD4-positive, alpha-beta T cell differentiation involved in immune response	1/2	70/18903	0.00739271393347629	0.0416022948224451	0.00180585110460966	PTGER4	1
BP	GO:0002287	alpha-beta T cell activation involved in immune response	1/2	71/18903	0.00749812542246531	0.0416022948224451	0.00180585110460966	PTGER4	1
BP	GO:0002293	alpha-beta T cell differentiation involved in immune response	1/2	71/18903	0.00749812542246531	0.0416022948224451	0.00180585110460966	PTGER4	1
BP	GO:0071260	cellular response to mechanical stimulus	1/2	73/18903	0.00770893160804442	0.0416022948224451	0.00180585110460966	PTGER4	1
BP	GO:0045123	cellular extravasation	1/2	74/18903	0.00781432630463386	0.0416022948224451	0.00180585110460966	PTGER4	1
BP	GO:0002292	T cell differentiation involved in immune response	1/2	79/18903	0.008341215825585	0.0416022948224451	0.00180585110460966	PTGER4	1
BP	GO:0043367	CD4-positive, alpha-beta T cell differentiation	1/2	88/18903	0.00928926432290766	0.0416022948224451	0.00180585110460966	PTGER4	1
BP	GO:0002042	cell migration involved in sprouting angiogenesis	1/2	94/18903	0.00992104476846423	0.0416022948224451	0.00180585110460966	EPHB4	1
BP	GO:0051492	regulation of stress fiber assembly	1/2	94/18903	0.00992104476846423	0.0416022948224451	0.00180585110460966	PTGER4	1
BP	GO:0097306	cellular response to alcohol	1/2	100/18903	0.0105526237052272	0.0416022948224451	0.00180585110460966	PTGER4	1
BP	GO:0110020	regulation of actomyosin structure organization	1/2	104/18903	0.0109735643804058	0.0416022948224451	0.00180585110460966	PTGER4	1
BP	GO:1901655	cellular response to ketone	1/2	105/18903	0.0110787855555341	0.0416022948224451	0.00180585110460966	PTGER4	1
BP	GO:0032231	regulation of actin filament bundle assembly	1/2	108/18903	0.0113944154961205	0.0416022948224451	0.00180585110460966	PTGER4	1
BP	GO:0030038	contractile actin filament bundle assembly	1/2	109/18903	0.011499614281383	0.0416022948224451	0.00180585110460966	PTGER4	1
BP	GO:0043149	stress fiber assembly	1/2	109/18903	0.011499614281383	0.0416022948224451	0.00180585110460966	PTGER4	1
BP	GO:0035710	CD4-positive, alpha-beta T cell activation	1/2	115/18903	0.0121306894461615	0.0416022948224451	0.00180585110460966	PTGER4	1
BP	GO:0046632	alpha-beta T cell differentiation	1/2	117/18903	0.0123410030546889	0.0416022948224451	0.00180585110460966	PTGER4	1
BP	GO:0002286	T cell activation involved in immune response	1/2	118/18903	0.0124461514627527	0.0416022948224451	0.00180585110460966	PTGER4	1
BP	GO:0030278	regulation of ossification	1/2	122/18903	0.0128666891203438	0.0416022948224451	0.00180585110460966	PTGER4	1
BP	GO:0031333	negative regulation of protein-containing complex assembly	1/2	146/18903	0.0153880343171492	0.045974088402497	0.00199561968106335	PTGER4	1
BP	GO:0050729	positive regulation of inflammatory response	1/2	154/18903	0.0162277662403736	0.045974088402497	0.00199561968106335	PTGER4	1
BP	GO:0007189	adenylate cyclase-activating G protein-coupled receptor signaling pathway	1/2	157/18903	0.0165425733533853	0.045974088402497	0.00199561968106335	PTGER4	1
BP	GO:0097530	granulocyte migration	1/2	158/18903	0.0166474978627893	0.045974088402497	0.00199561968106335	PTGER4	1
BP	GO:0051017	actin filament bundle assembly	1/2	160/18903	0.0168573300891987	0.045974088402497	0.00199561968106335	PTGER4	1
BP	GO:0061572	actin filament bundle organization	1/2	164/18903	0.0172769273724189	0.045974088402497	0.00199561968106335	PTGER4	1
BP	GO:0007254	JNK cascade	1/2	172/18903	0.0181158532604682	0.045974088402497	0.00199561968106335	PTGER4	1
BP	GO:0046631	alpha-beta T cell activation	1/2	174/18903	0.0183255287578156	0.045974088402497	0.00199561968106335	PTGER4	1
BP	GO:0043534	blood vessel endothelial cell migration	1/2	177/18903	0.0186400000228378	0.045974088402497	0.00199561968106335	EPHB4	1
BP	GO:0050728	negative regulation of inflammatory response	1/2	184/18903	0.0193735703965628	0.045974088402497	0.00199561968106335	PTGER4	1
BP	GO:0002040	sprouting angiogenesis	1/2	185/18903	0.0194783437743717	0.045974088402497	0.00199561968106335	EPHB4	1
BP	GO:0031032	actomyosin structure organization	1/2	204/18903	0.0214679744341093	0.045974088402497	0.00199561968106335	PTGER4	1
BP	GO:0007204	positive regulation of cytosolic calcium ion concentration	1/2	205/18903	0.0215726358625883	0.045974088402497	0.00199561968106335	PTGER4	1
BP	GO:1901654	response to ketone	1/2	205/18903	0.0215726358625883	0.045974088402497	0.00199561968106335	PTGER4	1
BP	GO:0002285	lymphocyte activation involved in immune response	1/2	207/18903	0.0217819419271472	0.045974088402497	0.00199561968106335	PTGER4	1
BP	GO:0009612	response to mechanical stimulus	1/2	211/18903	0.0222004868866669	0.045974088402497	0.00199561968106335	PTGER4	1
BP	GO:0046777	protein autophosphorylation	1/2	226/18903	0.0237692328458913	0.045974088402497	0.00199561968106335	EPHB4	1
BP	GO:0002685	regulation of leukocyte migration	1/2	231/18903	0.0242918682923079	0.045974088402497	0.00199561968106335	PTGER4	1
BP	GO:0060348	bone development	1/2	233/18903	0.0245008832886089	0.045974088402497	0.00199561968106335	PTGER4	1
BP	GO:0007411	axon guidance	1/2	236/18903	0.024814363802062	0.045974088402497	0.00199561968106335	EPHB4	1
BP	GO:0097485	neuron projection guidance	1/2	237/18903	0.0249188461116134	0.045974088402497	0.00199561968106335	EPHB4	1
BP	GO:0051403	stress-activated MAPK cascade	1/2	239/18903	0.0251277939383165	0.045974088402497	0.00199561968106335	PTGER4	1
BP	GO:0097529	myeloid leukocyte migration	1/2	242/18903	0.025441173697373	0.045974088402497	0.00199561968106335	PTGER4	1
BP	GO:0031098	stress-activated protein kinase signaling cascade	1/2	246/18903	0.0258589350115838	0.045974088402497	0.00199561968106335	PTGER4	1
BP	GO:0007188	adenylate cyclase-modulating G protein-coupled receptor signaling pathway	1/2	248/18903	0.02606778208389	0.045974088402497	0.00199561968106335	PTGER4	1
BP	GO:0097305	response to alcohol	1/2	253/18903	0.026589801808993	0.0460573352762914	0.00199923321872127	PTGER4	1
BP	GO:0003007	heart morphogenesis	1/2	258/18903	0.027111681597433	0.0461374230693159	0.00200270962861925	EPHB4	1
BP	GO:0031348	negative regulation of defense response	1/2	272/18903	0.0285722005420219	0.0477086840880762	0.00207091412210857	PTGER4	1
BP	GO:0110053	regulation of actin filament organization	1/2	278/18903	0.0291978013845703	0.0477086840880762	0.00207091412210857	PTGER4	1
BP	GO:0043542	endothelial cell migration	1/2	281/18903	0.0295105262400471	0.0477086840880762	0.00207091412210857	EPHB4	1
BP	GO:0002366	leukocyte activation involved in immune response	1/2	293/18903	0.0307609218899693	0.0480035160021988	0.00208371203482143	PTGER4	1
BP	GO:0030217	T cell differentiation	1/2	296/18903	0.0310733948594536	0.0480035160021988	0.00208371203482143	PTGER4	1
BP	GO:0002263	cell activation involved in immune response	1/2	297/18903	0.0311775413210157	0.0480035160021988	0.00208371203482143	PTGER4	1
BP	GO:0031349	positive regulation of defense response	1/2	307/18903	0.0322186980759771	0.0487629383548836	0.0021166766513243	PTGER4	1
BP	GO:0071496	cellular response to external stimulus	1/2	328/18903	0.0344033052860523	0.0487629383548836	0.0021166766513243	PTGER4	1
BP	GO:0071214	cellular response to abiotic stimulus	1/2	335/18903	0.0351309591376944	0.0487629383548836	0.0021166766513243	PTGER4	1
BP	GO:0104004	cellular response to environmental stimulus	1/2	335/18903	0.0351309591376944	0.0487629383548836	0.0021166766513243	PTGER4	1
BP	GO:0032496	response to lipopolysaccharide	1/2	339/18903	0.0355466381943699	0.0487629383548836	0.0021166766513243	PTGER4	1
BP	GO:0070371	ERK1 and ERK2 cascade	1/2	340/18903	0.0356505439648724	0.0487629383548836	0.0021166766513243	PTGER4	1
BP	GO:0002237	response to molecule of bacterial origin	1/2	360/18903	0.0377274839069622	0.0487629383548836	0.0021166766513243	PTGER4	1
BP	GO:0032956	regulation of actin cytoskeleton organization	1/2	365/18903	0.0382463690508287	0.0487629383548836	0.0021166766513243	PTGER4	1
BP	GO:0010631	epithelial cell migration	1/2	366/18903	0.0383501292872026	0.0487629383548836	0.0021166766513243	EPHB4	1
BP	GO:0030336	negative regulation of cell migration	1/2	368/18903	0.0385576329675509	0.0487629383548836	0.0021166766513243	PTGER4	1
BP	GO:0090132	epithelium migration	1/2	369/18903	0.0386613764115251	0.0487629383548836	0.0021166766513243	EPHB4	1
BP	GO:0001818	negative regulation of cytokine production	1/2	371/18903	0.0388688465070743	0.0487629383548836	0.0021166766513243	PTGER4	1
BP	GO:0090130	tissue migration	1/2	374/18903	0.0391800096693997	0.0487629383548836	0.0021166766513243	EPHB4	1
BP	GO:0018108	peptidyl-tyrosine phosphorylation	1/2	380/18903	0.0398021848624547	0.0487629383548836	0.0021166766513243	EPHB4	1
BP	GO:0018212	peptidyl-tyrosine modification	1/2	382/18903	0.040009531813741	0.0487629383548836	0.0021166766513243	EPHB4	1
BP	GO:2000146	negative regulation of cell motility	1/2	383/18903	0.0401131968931846	0.0487629383548836	0.0021166766513243	PTGER4	1
BP	GO:1902903	regulation of supramolecular fiber organization	1/2	384/18903	0.0402168563751617	0.0487629383548836	0.0021166766513243	PTGER4	1
BP	GO:0050900	leukocyte migration	1/2	398/18903	0.0416675013888574	0.0494490342851761	0.00214645835204237	PTGER4	1
BP	GO:0032970	regulation of actin filament-based process	1/2	406/18903	0.0424959488196325	0.0494490342851761	0.00214645835204237	PTGER4	1
BP	GO:0043254	regulation of protein-containing complex assembly	1/2	410/18903	0.0429100381958238	0.0494490342851761	0.00214645835204237	PTGER4	1
BP	GO:0050727	regulation of inflammatory response	1/2	414/18903	0.0433240380125518	0.0494490342851761	0.00214645835204237	PTGER4	1
BP	GO:0030098	lymphocyte differentiation	1/2	419/18903	0.0438414118404654	0.0494490342851761	0.00214645835204237	PTGER4	1
BP	GO:0040013	negative regulation of locomotion	1/2	419/18903	0.0438414118404654	0.0494490342851761	0.00214645835204237	PTGER4	1
BP	GO:0001503	ossification	1/2	429/18903	0.0448757396863059	0.0499235634598333	0.00216705647139808	PTGER4	1
BP	GO:0032102	negative regulation of response to external stimulus	1/2	436/18903	0.0455994361291373	0.0499235634598333	0.00216705647139808	PTGER4	1
BP	GO:0007409	axonogenesis	1/2	438/18903	0.0458061561641769	0.0499235634598333	0.00216705647139808	EPHB4	1
MF	GO:0004955	prostaglandin receptor activity	1/2	10/18432	0.00108480452053905	0.00329700037376668	NA	PTGER4	1
MF	GO:0004954	prostanoid receptor activity	1/2	11/18432	0.00119325259300462	0.00329700037376668	NA	PTGER4	1
MF	GO:0004953	icosanoid receptor activity	1/2	15/18432	0.0016269860108874	0.00329700037376668	NA	PTGER4	1
MF	GO:0005005	transmembrane-ephrin receptor activity	1/2	17/18432	0.00184381739664141	0.00329700037376668	NA	EPHB4	1
MF	GO:0005003	ephrin receptor activity	1/2	19/18432	0.00206062523360417	0.00329700037376668	NA	EPHB4	1
MF	GO:0004714	transmembrane receptor protein tyrosine kinase activity	1/2	60/18432	0.0064999963263882	0.0086666617685176	NA	EPHB4	1
MF	GO:0019199	transmembrane receptor protein kinase activity	1/2	79/18432	0.00855391015438967	0.00977589731930247	NA	EPHB4	1
MF	GO:0004713	protein tyrosine kinase activity	1/2	138/18432	0.0149183066516105	0.0149183066516105	NA	EPHB4	1
